# Supplementary material for: Spinal stability analysis of lumbar interbody fusion according to pelvic type and cage angle based on simplified spinal model with various pelvic indices
Source: Front Bioeng Biotechnol. 2022 Oct 7;10:1002276. doi: 10.3389/fbioe.2022.1002276 (PMC9585289; doi:10.3389/fbioe.2022.1002276)
Supplement: Supplementary file 1 [file Table2.XLSX]

## Sheet: Extension
x	Curve1	x	Curve4	x	Curve7
-7.50966	-11.0227	-7.51018	-11.7045	-7.53137	-14.3182
-6.8184	-10.2273	-6.4354	-11.1364	-6.22586	-13.0682
-5.70482	-9.09091	-5.16861	-10.3409	-5.09283	-11.5909
-4.91755	-8.18182	-4.18967	-9.65909	-4.22847	-10.2273
-3.72688	-6.59091	-3.53695	-9.09091	-3.55614	-9.09091
-2.90107	-5.45455	-2.63466	-8.29545	-2.78753	-7.5
-2.0559	-4.09091	-1.7513	-7.15909	-1.99965	-5.79545
-0.864792	-1.93182	-1.07809	-4.88636	-1.15404	-3.86364
-0.442206	-1.25	-0.577632	-2.72727	-0.615653	-2.27273
0	0	0	0	0	0
x	Curve2	x	Curve5	x	Curve8
-7.53172	-14.7727	-7.53128	-14.2045	-7.53259	-15.9091
-6.22655	-13.9773	-6.22594	-13.1818	-6.24617	-14.5455
-5.01714	-12.9545	-5.01635	-11.9318	-5.01731	-13.1818
-4.03802	-12.0455	-3.96032	-10.7955	-4.24896	-11.9318
-3.26994	-11.1364	-2.88485	-9.31818	-3.32697	-10.4545
-2.67434	-10	-2.07805	-7.95455	-2.76974	-9.31818
-1.92457	-7.95455	-1.54009	-6.93182	-1.90512	-7.61364
-1.25119	-5.45455	-1.23253	-6.13636	-1.13634	-5.79545
-0.712274	-3.18182	-0.905603	-5.11364	-0.712884	-3.97727
0	0	-0.539699	-3.29545	0	0
0	0	0	0
x	Curve3	x	Curve6	x	Curve9	x	Curve10
-7.508	-8.86364	-7.53503	-19.0909	-7.50835	-9.31818	-7.50835	-9.31818
-6.04901	-7.61364	-6.42058	-16.8182	-6.39503	-8.52273	-6.43401	-9.31818
-5.03152	-6.70455	-5.36377	-14.6591	-5.22389	-7.38636	-5.58962	-8.97727
-4.20589	-5.79545	-4.24923	-12.2727	-4.01439	-6.25	-4.70669	-8.40909
-3.05394	-4.65909	-3.59573	-10.6818	-2.9772	-4.65909	-3.68938	-7.72727
-2.24739	-3.63636	-3.05734	-9.09091	-2.07447	-3.29545	-2.57571	-6.47727
-1.44085	-2.61364	-2.4804	-7.27273	-1.47896	-2.27273	-1.80763	-5.56818
-0.73015	-1.47727	-1.98047	-5.79545	-1.11376	-1.36364	-0.904644	-3.86364
0	0	-1.38409	-3.63636	-0.687351	0	-0.0973185	-1.81818
		-0.749509	-1.70455			0.191236	-0.795455
		0	0			0.345324	0
	-7.50835	-9.31818

## Sheet: Flexion
x	Curve1	x	Curve4	x	Curve7
0	0	0	0	0	0
0.552687	1.59091	0.285456	1.47727	0.437333	2.84091
1.52477	4.20455	0.704202	3.52273	0.8555	5.79545
2.47791	6.59091	1.54227	6.70455	1.50206	9.88636
3.50763	8.63636	2.26629	9.09091	2.30195	13.0682
4.59492	10.2273	3.67686	12.7273	3.17893	15.1136
5.98778	11.7045	5.67889	17.0455	4.72373	17.8409
7.4761	13.1818	7.4719	19.7727	5.62031	19.0909
				7.49013	21.1364
x	Curve2	x	Curve5	x	Curve8
0	0	0	0	0	0
0.685543	2.84091	0.285167	1.93182	0.342229	2.27273
1.10451	4.54545	0.53222	3.75	0.627034	4.77273
1.73313	6.81818	1.02669	6.81818	1.0068	8.06818
2.13336	7.95455	1.80719	10.4545	1.4442	10.7955
2.76278	8.97727	2.81717	13.5227	2.30108	14.4318
4.13669	10.2273	4.34266	16.5909	3.38736	17.6136
7.45758	12.2727	5.44905	18.1818	4.34085	19.4318
		7.4902	21.0227	5.96246	21.4773
				7.46	23.0682
x	Curve3	x	Curve6	x	Curve9	x	Curve10
0	0	0	0	-0.687351	0	0.345324	0
0.551964	2.72727	0.399581	2.15909	-0.420626	0.909091	0.838577	2.38636
0.837564	3.97727	0.93274	4.43182	-0.230274	1.81818	1.31431	4.88636
1.27548	5.90909	1.59919	7.27273	-0.00209735	3.29545	1.77096	7.38636
1.90446	7.61364	2.85651	11.7045	0.435018	6.47727	2.13257	9.20455
2.47631	9.09091	3.69509	14.0909	1.06227	10.9091	2.6462	12.1591
3.41072	10.9091	5.16309	17.5	1.69032	14.0909	3.27468	14.6591
7.47393	16.5909	6.23107	19.4318	2.52868	16.8182	3.99899	16.5909
		7.47089	21.3636	3.711	19.0909	4.70471	17.7273
				4.8176	20.3409	5.86816	19.6591
				5.92457	21.0227	6.68865	20.4545
	7.47089	21.3636		6.66913	21.1364	7.47089	21.3636
				7.47089	21.3636

## Sheet: Lateral bending
x	Curve1	x	Curve4	x	Curve7
-7.47643	12.6541	-7.47135	20.6389	-7.47273	18.4716
-6.38908	11.1557	-5.92671	17.651	-6.59511	17.4324
-5.26354	9.6568	-4.76357	15.239	-5.62224	16.0497
-4.25264	8.04543	-3.61974	12.4851	-4.78295	14.783
-3.20362	6.31944	-2.81922	10.3064	-3.58134	12.8267
-2.09753	4.25044	-1.63778	6.63932	-2.93312	11.3346
-1.37295	2.75722	-0.818744	3.5478	-2.34247	9.38701
-0.819906	1.72272	0	0	-1.71393	6.98261
-0.438483	1.03287			-1.21875	5.03639
0	0			-0.628324	2.7466
				0	0
x	Curve2	x	Curve5	x	Curve8
-7.47389	16.6465	-7.47476	15.2777	-7.47346	17.3309
-6.27198	15.1465	-6.3681	14.1212	-6.78684	16.1804
-5.29912	13.7638	-5.14695	12.8491	-5.56634	13.8816
-4.57446	12.3846	-3.94504	11.349	-4.13605	11.2377
-3.41153	9.63039	-3.14387	10.1969	-3.16369	9.05652
-2.45856	6.99323	-2.28563	8.70179	-2.40106	7.33462
-1.41026	4.12657	-1.40866	6.63606	-1.67669	5.49919
0	0	-0.970544	5.03285	-0.761756	3.09071
		-0.513839	2.6309	0	0
		0	0
x	Curve3	x	Curve6	x	Curve9	x	Curve10
-7.47288	18.2434	-7.47266	18.5856	-7.4736	17.1028	-7.4736	17.1028
-5.83343	14.2277	-6.38589	16.1747	-6.48092	16.8605	-6.27155	15.8309
-5.01374	12.1627	-5.50892	14.109	-5.2785	16.1589	-5.3556	15.0193
-4.00334	9.7529	-3.96457	10.6649	-4.03804	15.2287	-4.55442	13.8672						-7.47389	16.6465
-3.03113	7.3436	-3.25922	8.94381	-3.02692	13.9595	-3.9441	12.8319						-6.27198	15.1465
-2.23046	5.39302	-2.55402	6.99459	-2.14966	12.35	-3.18155	10.9959						-5.29912	13.7638
-1.75386	4.24554	-1.7535	4.81588	-1.53977	10.6303	-1.71379	7.21075						-4.57446	12.3846
-1.06753	2.6388	-1.08641	2.98127	-0.930325	8.22619	-1.27567	5.60754						-3.41153	9.63039
0	0	0	0	-0.511806	5.82479	-0.609594	2.17599						-2.45856	6.99323
				-0.00209735	3.29545	-0.343672	0.00490027						-1.41026	4.12657
						-0.210675	-1.02361						0	0
	-7.4736	17.1028				-0.02069	-2.50921

## Sheet: Axial rotation
x	Curve1	x	Curve4	x	Curve7
0	0	0	0	0	0
0.345324	-1.13636	0.306954	-1.36364	0.422062	-1.25
0.901679	-2.72727	0.613909	-2.84091	0.997602	-2.61364
1.41966	-3.63636	0.940048	-3.97727	1.38129	-3.29545
2.01439	-4.31818	1.26619	-4.65909	1.89928	-3.86364
2.51319	-4.65909	1.86091	-5.22727	3.66427	-5.68182
2.95444	-4.88636	3.14628	-6.25	5.33333	-6.81818
4.16307	-5.68182	4.33573	-7.15909	6.40767	-7.5
5.16067	-6.25	5.23741	-7.61364	7.5012	-8.29545
6.21583	-6.70455	6.5036	-8.29545
7.52038	-7.38636	7.5012	-8.86364
x	Curve2	x	Curve5	x	Curve8
0	0	0	0	0	0
0.633094	-0.681818	0.422062	-1.70455	0.479616	-1.36364
1.51559	-1.59091	0.709832	-2.95455	0.748201	-1.93182
2.28297	-2.38636	1.11271	-4.09091	1.30456	-2.72727
3.41487	-3.29545	2.16787	-5.90909	2.20624	-3.86364
4.6235	-4.20455	3.39568	-7.5	3.03118	-4.77273
5.6211	-4.88636	5.00719	-8.97727	4.00959	-5.79545
7.5012	-5.68182	6.29257	-10.1136	5.21823	-7.04545
		7.52038	-10.9091	6.27338	-7.95455
				7.52038	-9.09091
x	Curve3	x	Curve6	x	Curve9	x	Curve10
0	0	0	0	0	-0.113636	0.381862	-0.113636
0.326139	-0.681818	0.517986	-0.568182	0.345324	-1.13636	0.517986	-0.454545
0.767386	-1.36364	1.59233	-1.59091	1.13189	-2.5	1.07434	-1.25
1.30456	-2.27273	2.66667	-2.84091	1.78417	-3.29545	1.6307	-2.04545
1.97602	-3.29545	3.60671	-3.40909	2.82014	-4.20455	2.43645	-2.95455
2.93525	-4.54545	4.54676	-3.97727	4.04796	-5	3.20384	-3.52273
4.1247	-6.02273	5.65947	-4.54545	4.93046	-5.68182	3.99041	-4.20455
4.94964	-7.04545	6.73381	-5.45455	6.1199	-6.36364	5.17986	-5.11364
5.92806	-8.06818	7.5012	-5.90909	7.5012	-6.59091	6.35012	-5.90909
7.52038	-9.77273					7.5012	-6.59091
	7.5012	-6.59091

## Sheet: Total
Model 1		Model 2		Model 3		Model 4		Model 5		Model 6		Model 7		Model 8		In-vitro		In-vitro2		In-vitro3		In-vitro5
-7.50966	-11.0227	-7.53172	-14.7727	-7.508	-8.86364	-7.51018	-11.7045	-7.53128	-14.2045	-7.53503	-19.0909	-7.53137	-14.3182	-7.53259	-15.9091	-7.50835	-9.31818	-7.50835	-9.31818	-7.4736	17.1028	-7.4736	17.1028
-6.8184	-10.2273	-6.22655	-13.9773	-6.04901	-7.61364	-6.4354	-11.1364	-6.22594	-13.1818	-6.42058	-16.8182	-6.22586	-13.0682	-6.24617	-14.5455	-6.39503	-8.52273	-6.43401	-9.31818	-6.48092	16.8605	-6.27155	15.8309
-5.70482	-9.09091	-5.01714	-12.9545	-5.03152	-6.70455	-5.16861	-10.3409	-5.01635	-11.9318	-5.36377	-14.6591	-5.09283	-11.5909	-5.01731	-13.1818	-5.22389	-7.38636	-5.58962	-8.97727	-5.2785	16.1589	-5.3556	15.0193
-4.91755	-8.18182	-4.03802	-12.0455	-4.20589	-5.79545	-4.18967	-9.65909	-3.96032	-10.7955	-4.24923	-12.2727	-4.22847	-10.2273	-4.24896	-11.9318	-4.01439	-6.25	-4.70669	-8.40909	-4.03804	15.2287	-4.55442	13.8672
-3.72688	-6.59091	-3.26994	-11.1364	-3.05394	-4.65909	-3.53695	-9.09091	-2.88485	-9.31818	-3.59573	-10.6818	-3.55614	-9.09091	-3.32697	-10.4545	-2.9772	-4.65909	-3.68938	-7.72727	-3.02692	13.9595	-3.9441	12.8319
-2.90107	-5.45455	-2.67434	-10	-2.24739	-3.63636	-2.63466	-8.29545	-2.07805	-7.95455	-3.05734	-9.09091	-2.78753	-7.5	-2.76974	-9.31818	-2.07447	-3.29545	-2.57571	-6.47727	-2.14966	12.35	-3.18155	10.9959
-2.0559	-4.09091	-1.92457	-7.95455	-1.44085	-2.61364	-1.7513	-7.15909	-1.54009	-6.93182	-2.4804	-7.27273	-1.99965	-5.79545	-1.90512	-7.61364	-1.47896	-2.27273	-1.80763	-5.56818	-1.53977	10.6303	-1.71379	7.21075
-0.864792	-1.93182	-1.25119	-5.45455	-0.73015	-1.47727	-1.07809	-4.88636	-1.23253	-6.13636	-1.98047	-5.79545	-1.15404	-3.86364	-1.13634	-5.79545	-1.11376	-1.36364	-0.904644	-3.86364	-0.930325	8.22619	-1.27567	5.60754
-0.442206	-1.25	-0.712274	-3.18182	0	0	-0.577632	-2.72727	-0.905603	-5.11364	-1.38409	-3.63636	-0.615653	-2.27273	-0.712884	-3.97727	-0.687351	0	-0.0973185	-1.81818	-0.511806	5.82479	-0.609594	2.17599
0	0	0	0	0.551964	2.72727	0	0	-0.539699	-3.29545	-0.749509	-1.70455	0	0	0	0	-0.420626	0.909091	0.191236	-0.795455	-0.00209735	3.29545	-0.343672	0.00490027
0.552687	1.59091	0.685543	2.84091	0.837564	3.97727	0.285456	1.47727	0	0	0	0	0.437333	2.84091	0.342229	2.27273	-0.230274	1.81818	0.345324	0	In-vitro4		-0.210675	-1.02361
1.52477	4.20455	1.10451	4.54545	1.27548	5.90909	0.704202	3.52273	0.285167	1.93182	0.399581	2.15909	0.8555	5.79545	0.627034	4.77273	-0.00209735	3.29545	0.838577	2.38636	0.381862	-0.113636	-0.02069	-2.50921
2.47791	6.59091	1.73313	6.81818	1.90446	7.61364	1.54227	6.70455	0.53222	3.75	0.93274	4.43182	1.50206	9.88636	1.0068	8.06818	0.435018	6.47727	1.31431	4.88636	0.517986	-0.454545	In-vitro6
3.50763	8.63636	2.13336	7.95455	2.47631	9.09091	2.26629	9.09091	1.02669	6.81818	1.59919	7.27273	2.30195	13.0682	1.4442	10.7955	1.06227	10.9091	1.77096	7.38636	1.07434	-1.25	0	-0.113636
4.59492	10.2273	2.76278	8.97727	3.41072	10.9091	3.67686	12.7273	1.80719	10.4545	2.85651	11.7045	3.17893	15.1136	2.30108	14.4318	1.69032	14.0909	2.13257	9.20455	1.6307	-2.04545	0.345324	-1.13636
5.98778	11.7045	4.13669	10.2273	7.47393	16.5909	5.67889	17.0455	2.81717	13.5227	3.69509	14.0909	4.72373	17.8409	3.38736	17.6136	2.52868	16.8182	2.6462	12.1591	2.43645	-2.95455	1.13189	-2.5
7.4761	13.1818	7.45758	12.2727			7.4719	19.7727	4.34266	16.5909	5.16309	17.5	5.62031	19.0909	4.34085	19.4318	3.711	19.0909	3.27468	14.6591	3.20384	-3.52273	1.78417	-3.29545
								5.44905	18.1818	6.23107	19.4318	7.49013	21.1364	5.96246	21.4773	4.8176	20.3409	3.99899	16.5909	3.99041	-4.20455	2.82014	-4.20455
Model 1-1		Model 2-1		Model 3-1		Model 4-1		7.4902	21.0227	7.47089	21.3636			7.46	23.0682	5.92457	21.0227	4.70471	17.7273	5.17986	-5.11364	4.04796	-5
-7.47643	12.6541	-7.47389	16.6465	-7.47288	18.2434	-7.47135	20.6389									6.66913	21.1364	5.86816	19.6591	6.35012	-5.90909	4.93046	-5.68182
-6.38908	11.1557	-6.27198	15.1465	-5.83343	14.2277	-5.92671	17.651	Model 5-1		Model 6-1		Model 7-1		Model 8-1		7.47089	21.3636	6.68865	20.4545	7.5012	-6.59091	6.1199	-6.36364
-5.26354	9.6568	-5.29912	13.7638	-5.01374	12.1627	-4.76357	15.239	-7.47476	15.2777	-7.47266	18.5856	-7.47273	18.4716	-7.47346	17.3309			7.47089	21.3636			7.5012	-6.59091
-4.25264	8.04543	-4.57446	12.3846	-4.00334	9.7529	-3.61974	12.4851	-6.3681	14.1212	-6.38589	16.1747	-6.59511	17.4324	-6.78684	16.1804
-3.20362	6.31944	-3.41153	9.63039	-3.03113	7.3436	-2.81922	10.3064	-5.14695	12.8491	-5.50892	14.109	-5.62224	16.0497	-5.56634	13.8816	포인트1		포인트2		포인트3		포인트4
-2.09753	4.25044	-2.45856	6.99323	-2.23046	5.39302	-1.63778	6.63932	-3.94504	11.349	-3.96457	10.6649	-4.78295	14.783	-4.13605	11.2377	7.47089	21.3636	-7.50835	-9.31818	-7.4736	17.1028	7.5012	-6.59091
-1.37295	2.75722	-1.41026	4.12657	-1.75386	4.24554	-0.818744	3.5478	-3.14387	10.1969	-3.25922	8.94381	-3.58134	12.8267	-3.16369	9.05652			0	0	0	0	0	0
-0.819906	1.72272	0	0	-1.06753	2.6388	0	0	-2.28563	8.70179	-2.55402	6.99459	-2.93312	11.3346	-2.40106	7.33462
-0.438483	1.03287	0.633094	-0.681818	0	0	0.306954	-1.36364	-1.40866	6.63606	-1.7535	4.81588	-2.34247	9.38701	-1.67669	5.49919
0	0	1.51559	-1.59091	0.326139	-0.681818	0.613909	-2.84091	-0.970544	5.03285	-1.08641	2.98127	-1.71393	6.98261	-0.761756	3.09071
0.345324	-1.13636	2.28297	-2.38636	0.767386	-1.36364	0.940048	-3.97727	-0.513839	2.6309	0	0	-1.21875	5.03639	0	0
0.901679	-2.72727	3.41487	-3.29545	1.30456	-2.27273	1.26619	-4.65909	0	0	0.517986	-0.568182	-0.628324	2.7466	0.479616	-1.36364
1.41966	-3.63636	4.6235	-4.20455	1.97602	-3.29545	1.86091	-5.22727	0.422062	-1.70455	1.59233	-1.59091	0	0	0.748201	-1.93182
2.01439	-4.31818	5.6211	-4.88636	2.93525	-4.54545	3.14628	-6.25	0.709832	-2.95455	2.66667	-2.84091	0.422062	-1.25	1.30456	-2.72727
2.51319	-4.65909	7.5012	-5.68182	4.1247	-6.02273	4.33573	-7.15909	1.11271	-4.09091	3.60671	-3.40909	0.997602	-2.61364	2.20624	-3.86364
2.95444	-4.88636			4.94964	-7.04545	5.23741	-7.61364	2.16787	-5.90909	4.54676	-3.97727	1.38129	-3.29545	3.03118	-4.77273
4.16307	-5.68182			5.92806	-8.06818	6.5036	-8.29545	3.39568	-7.5	5.65947	-4.54545	1.89928	-3.86364	4.00959	-5.79545
5.16067	-6.25			7.52038	-9.77273	7.5012	-8.86364	5.00719	-8.97727	6.73381	-5.45455	3.66427	-5.68182	5.21823	-7.04545
6.21583	-6.70455							6.29257	-10.1136	7.5012	-5.90909	5.33333	-6.81818	6.27338	-7.95455
7.52038	-7.38636							7.52038	-10.9091			6.40767	-7.5	7.52038	-9.09091
												7.5012	-8.29545

## Sheet: Non F-E ROM
AP								NP								RP									Pure moment - Flexion							Pure moment - Extension
Pure moment								Pure moment								Pure moment									AP		NP		RP			AP		NP		RP
Flexion				Extension				Flexion				Extension				Flexion				Extension					moment	ROM	moment	ROM	moment	ROM		moment	ROM	moment	ROM	moment	ROM
time	moment	ROM		time	moment	ROM		time	moment	ROM		time	moment	ROM		time	moment	ROM		time	moment	ROM			0	0	0	0	0	0		0	0	0	0	0	0
0.02	0.15	0.46403		0.02	0.15	-0.24263		0.02	0.15	1.2073		0.02	0.15	-0.45574		0.02	0.15	0.3982		0.02	0.15	-0.23339			0.15	0.46403	0.15	1.2073	0.15	0.3982		0.15	-0.24263	0.15	-0.45574	0.15	-0.23339
0.04	0.3	0.91508		0.04	0.3	-0.47555		0.04	0.3	2.344		0.04	0.3	-0.87142		0.04	0.3	0.78304		0.04	0.3	-0.4543			0.3	0.91508	0.3	2.344	0.3	0.78304		0.3	-0.47555	0.3	-0.87142	0.3	-0.4543
0.07	0.525	1.5689		0.07	0.525	-0.79863		0.07	0.525	3.8671		0.07	0.525	-1.4362		0.07	0.525	1.3427		0.07	0.525	-0.75833			0.525	1.5689	0.525	3.8671	0.525	1.3427		0.525	-0.79863	0.525	-1.4362	0.525	-0.75833
0.11	0.825	2.3932		0.11	0.825	-1.1823		0.11	0.825	5.5297		0.11	0.825	-2.1055		0.11	0.825	2.0478		0.11	0.825	-1.1214			0.825	2.3932	0.825	5.5297	0.825	2.0478		0.825	-1.1823	0.825	-2.1055	0.825	-1.1214
0.15	1.125	3.1507		0.15	1.125	-1.5269		0.15	1.125	6.9449		0.15	1.125	-2.7017		0.15	1.125	2.7016		0.15	1.125	-1.4488			1.125	3.1507	1.125	6.9449	1.125	2.7016		1.125	-1.5269	1.125	-2.7017	1.125	-1.4488
0.19	1.425	3.8418		0.19	1.425	-1.8415		0.19	1.425	8.2056		0.19	1.425	-3.2193		0.19	1.425	3.3041		0.19	1.425	-1.7512			1.425	3.8418	1.425	8.2056	1.425	3.3041		1.425	-1.8415	1.425	-3.2193	1.425	-1.7512
0.23	1.725	4.4764		0.23	1.725	-2.1375		0.23	1.725	9.3374		0.23	1.725	-3.6358		0.23	1.725	3.8592		0.23	1.725	-2.0331			1.725	4.4764	1.725	9.3374	1.725	3.8592		1.725	-2.1375	1.725	-3.6358	1.725	-2.0331
0.27	2.025	5.0692		0.27	2.025	-2.4198		0.27	2.025	10.333		0.27	2.025	-4.0043		0.27	2.025	4.3677		0.27	2.025	-2.2951			2.025	5.0692	2.025	10.333	2.025	4.3677		2.025	-2.4198	2.025	-4.0043	2.025	-2.2951
0.31	2.325	5.6323		0.31	2.325	-2.6879		0.31	2.325	11.229		0.31	2.325	-4.3421		0.31	2.325	4.8389		0.31	2.325	-2.5372			2.325	5.6323	2.325	11.229	2.325	4.8389		2.325	-2.6879	2.325	-4.3421	2.325	-2.5372
0.35	2.625	6.1685		0.35	2.625	-2.9251		0.35	2.625	12.053		0.35	2.625	-4.6605		0.35	2.625	5.2873		0.35	2.625	-2.7696			2.625	6.1685	2.625	12.053	2.625	5.2873		2.625	-2.9251	2.625	-4.6605	2.625	-2.7696
0.39	2.925	6.6727		0.39	2.925	-3.1515		0.39	2.925	12.814		0.39	2.925	-4.9644		0.39	2.925	5.7187		0.39	2.925	-2.9927			2.925	6.6727	2.925	12.814	2.925	5.7187		2.925	-3.1515	2.925	-4.9644	2.925	-2.9927
0.43	3.225	7.1593		0.43	3.225	-3.3693		0.43	3.225	13.519		0.43	3.225	-5.2595		0.43	3.225	6.1322		0.43	3.225	-3.2077			3.225	7.1593	3.225	13.519	3.225	6.1322		3.225	-3.3693	3.225	-5.2595	3.225	-3.2077
0.47	3.525	7.63		0.47	3.525	-3.5801		0.47	3.525	14.177		0.47	3.525	-5.5479		0.47	3.525	6.5312		0.47	3.525	-3.4169			3.525	7.63	3.525	14.177	3.525	6.5312		3.525	-3.5801	3.525	-5.5479	3.525	-3.4169
0.51	3.825	8.086		0.51	3.825	-3.7853		0.51	3.825	14.798		0.51	3.825	-5.8307		0.51	3.825	6.9169		0.51	3.825	-3.6216			3.825	8.086	3.825	14.798	3.825	6.9169		3.825	-3.7853	3.825	-5.8307	3.825	-3.6216
0.55	4.125	8.5284		0.55	4.125	-3.9859		0.55	4.125	15.383		0.55	4.125	-6.1089		0.55	4.125	7.2904		0.55	4.125	-3.822			4.125	8.5284	4.125	15.383	4.125	7.2904		4.125	-3.9859	4.125	-6.1089	4.125	-3.822
0.59	4.425	8.9582		0.59	4.425	-4.1823		0.59	4.425	15.936		0.59	4.425	-6.3831		0.59	4.425	7.6526		0.59	4.425	-4.0186			4.425	8.9582	4.425	15.936	4.425	7.6526		4.425	-4.1823	4.425	-6.3831	4.425	-4.0186
0.63	4.725	9.3761		0.63	4.725	-4.3748		0.63	4.725	16.464		0.63	4.725	-6.6538		0.63	4.725	8.004		0.63	4.725	-4.212			4.725	9.3761	4.725	16.464	4.725	8.004		4.725	-4.3748	4.725	-6.6538	4.725	-4.212
0.67	5.025	9.7829		0.67	5.025	-4.5637		0.67	5.025	16.969		0.67	5.025	-6.9211		0.67	5.025	8.3451		0.67	5.025	-4.4025			5.025	9.7829	5.025	16.969	5.025	8.3451		5.025	-4.5637	5.025	-6.9211	5.025	-4.4025
0.71	5.325	10.179		0.71	5.325	-4.7492		0.71	5.325	17.453		0.71	5.325	-7.1855		0.71	5.325	8.6767		0.71	5.325	-4.5902			5.325	10.179	5.325	17.453	5.325	8.6767		5.325	-4.7492	5.325	-7.1855	5.325	-4.5902
0.75	5.625	10.566		0.75	5.625	-4.9315		0.75	5.625	17.915		0.75	5.625	-7.4472		0.75	5.625	8.9994		0.75	5.625	-4.7751			5.625	10.566	5.625	17.915	5.625	8.9994		5.625	-4.9315	5.625	-7.4472	5.625	-4.7751
0.79	5.925	10.942		0.79	5.925	-5.1106		0.79	5.925	18.36		0.79	5.925	-7.7066		0.79	5.925	9.3138		0.79	5.925	-4.9573			5.925	10.942	5.925	18.36	5.925	9.3138		5.925	-5.1106	5.925	-7.7066	5.925	-4.9573
0.83	6.225	11.31		0.83	6.225	-5.2868		0.83	6.225	18.79		0.83	6.225	-7.9636		0.83	6.225	9.6204		0.83	6.225	-5.137			6.225	11.31	6.225	18.79	6.225	9.6204		6.225	-5.2868	6.225	-7.9636	6.225	-5.137
0.87	6.525	11.67		0.87	6.525	-5.4602		0.87	6.525	19.205		0.87	6.525	-8.2185		0.87	6.525	9.9197		0.87	6.525	-5.3143			6.525	11.67	6.525	19.205	6.525	9.9197		6.525	-5.4602	6.525	-8.2185	6.525	-5.3143
0.91	6.825	12.022		0.91	6.825	-5.6308		0.91	6.825	19.604		0.91	6.825	-8.4714		0.91	6.825	10.212		0.91	6.825	-5.4892			6.825	12.022	6.825	19.604	6.825	10.212		6.825	-5.6308	6.825	-8.4714	6.825	-5.4892
0.95	7.125	12.365		0.95	7.125	-5.7983		0.95	7.125	19.989		0.95	7.125	-8.7224		0.95	7.125	10.498		0.95	7.125	-5.662			7.125	12.365	7.125	19.989	7.125	10.498		7.125	-5.7983	7.125	-8.7224	7.125	-5.662
0.975	7.3125	12.577		0.975	7.3125	-5.8999		0.975	7.3125	20.225		0.975	7.3125	-8.878		0.975	7.3125	10.673		0.975	7.3125	-5.7687			7.3125	12.577	7.3125	20.225	7.3125	10.673		7.3125	-5.8999	7.3125	-8.878	7.3125	-5.7687
1	7.5	12.785		1	7.5	-6.0004		1	7.5	20.457		1	7.5	-9.0327		1	7.5	10.846		1	7.5	-5.8747			7.5	12.785	7.5	20.457	7.5	10.846		7.5	-6.0004	7.5	-9.0327	7.5	-5.8747
AP								NP								RP									Combination load - Flexion							Combination load - Extension
Combination load								Combination load								Combination load									AP		NP		RP			AP		NP		RP
Flexion				Extension				Flexion				Extension				Flexion				Extension					moment	ROM	moment	ROM	moment	ROM		moment	ROM	moment	ROM	moment	ROM
time	moment	ROM		time	moment	ROM		time	moment	ROM		time	moment	ROM		time	moment	ROM		time	moment	ROM	7.5	18	0	0	0	0	0	0		0	0	0	0	0	0
0.02	5.6	0.11837		0.02	5.6	0.11837		0.02	5.6	0.13101		0.02	5.6	0.13101		0.07	19.6	0.20527		0.07	19.6	0.20781			5.6	0.11837	5.6	0.13101	19.6	0.20527		5.6	0.11837	5.6	0.13101	19.6	0.20781
0.04	11.2	0.23374		0.04	11.2	0.23374		0.04	11.2	0.25853		0.04	11.2	0.25853		0.11	30.8	0.31448		0.11	30.8	0.32046			11.2	0.23374	11.2	0.25853	30.8	0.31448		11.2	0.23374	11.2	0.25853	30.8	0.32046
0.07	19.6	0.40269		0.07	19.6	0.40269		0.07	19.6	0.44468		0.07	19.6	0.44468		0.15	42	0.4186		0.15	42	0.42912			19.6	0.40269	19.6	0.44468	42	0.4186		19.6	0.40269	19.6	0.44468	42	0.42912
0.11	30.8	0.61941		0.11	30.8	0.61941		0.11	30.8	0.67936		0.11	30.8	0.67936		0.23	64.4	0.60187		0.23	64.4	0.62094			30.8	0.61941	30.8	0.67936	64.4	0.60187		30.8	0.61941	30.8	0.67936	64.4	0.62094
0.15	42	0.82296		0.15	42	0.82296		0.15	42	0.89498		0.15	42	0.89498		0.27	75.6	0.67572		0.27	75.6	0.70025			42	0.82296	42	0.89498	75.6	0.67572		42	0.82296	42	0.89498	75.6	0.70025
0.19	53.2	1.0059		0.19	53.2	1.0059		0.19	53.2	1.0889		0.19	53.2	1.0889		0.31	86.8	0.74475		0.31	86.8	0.77419			53.2	1.0059	53.2	1.0889	86.8	0.74475		53.2	1.0059	53.2	1.0889	86.8	0.77419
0.23	64.4	1.1754		0.23	64.4	1.1754		0.23	64.4	1.2208		0.23	64.4	1.2208		0.35	98	0.80806		0.35	98	0.8437			64.4	1.1754	64.4	1.2208	98	0.80806		64.4	1.1754	64.4	1.2208	98	0.8437
0.27	75.6	1.3383		0.27	75.6	1.3383		0.27	75.6	1.3253		0.27	75.6	1.3253		0.43	120.4	0.92619		0.43	120.4	0.97378			75.6	1.3383	75.6	1.3253	120.4	0.92619		75.6	1.3383	75.6	1.3253	120.4	0.97378
0.31	86.8	1.4931		0.31	86.8	1.4931		0.31	86.8	1.4133		0.31	86.8	1.4133		0.47	131.6	0.98141		0.47	131.6	1.0351			86.8	1.4931	86.8	1.4133	131.6	0.98141		86.8	1.4931	86.8	1.4133	131.6	1.0351
0.35	98	1.6249		0.35	98	1.6249		0.35	98	1.4795		0.35	98	1.4795		0.51	142.8	1.0342		0.51	142.8	1.0943			98	1.6249	98	1.4795	142.8	1.0342		98	1.6249	98	1.4795	142.8	1.0943
0.39	109.2	1.7522		0.39	109.2	1.7522		0.39	109.2	1.54		0.39	109.2	1.54		0.55	154	1.085		0.55	154	1.1518			109.2	1.7522	109.2	1.54	154	1.085		109.2	1.7522	109.2	1.54	154	1.1518
0.43	120.4	1.8753		0.43	120.4	1.8753		0.43	120.4	1.5973		0.43	120.4	1.5973		0.63	176.4	1.1825		0.63	176.4	1.2631			120.4	1.8753	120.4	1.5973	176.4	1.1825		120.4	1.8753	120.4	1.5973	176.4	1.2631
0.47	131.6	1.9948		0.47	131.6	1.9948		0.47	131.6	1.652		0.47	131.6	1.652		0.67	187.6	1.2293		0.67	187.6	1.3168			131.6	1.9948	131.6	1.652	187.6	1.2293		131.6	1.9948	131.6	1.652	187.6	1.3168
0.51	142.8	2.1111		0.51	142.8	2.1111		0.51	142.8	1.7048		0.51	142.8	1.7048		0.71	198.8	1.2749		0.71	198.8	1.3697			142.8	2.1111	142.8	1.7048	198.8	1.2749		142.8	2.1111	142.8	1.7048	198.8	1.3697
0.55	154	2.2245		0.55	154	2.2245		0.55	154	1.7558		0.55	154	1.7558		0.75	210	1.3194		0.75	210	1.4215			154	2.2245	154	1.7558	210	1.3194		154	2.2245	154	1.7558	210	1.4215
0.59	165.2	2.3353		0.59	165.2	2.3353		0.59	165.2	1.8055		0.59	165.2	1.8055		0.83	232.4	1.4054		0.83	232.4	1.5222			165.2	2.3353	165.2	1.8055	232.4	1.4054		165.2	2.3353	165.2	1.8055	232.4	1.5222
0.63	176.4	2.4419		0.63	176.4	2.4419		0.63	176.4	1.854		0.63	176.4	1.854		0.87	243.6	1.4469		0.87	243.6	1.5712			176.4	2.4419	176.4	1.854	243.6	1.4469		176.4	2.4419	176.4	1.854	243.6	1.5712
0.67	187.6	2.5482		0.67	187.6	2.5482		0.67	187.6	1.9016		0.67	187.6	1.9016		0.91	254.8	1.4875		0.91	254.8	1.6194			187.6	2.5482	187.6	1.9016	254.8	1.4875		187.6	2.5482	187.6	1.9016	254.8	1.6194
0.71	198.8	2.6524		0.71	198.8	2.6524		0.71	198.8	1.9483		0.71	198.8	1.9483		0.95	266	1.5274		0.95	266	1.6669			198.8	2.6524	198.8	1.9483	266	1.5274		198.8	2.6524	198.8	1.9483	266	1.6669
0.75	210	2.7522		0.75	210	2.7522		0.75	210	1.9942		0.75	210	1.9942		1	280	1.576		1	280	1.7234			210	2.7522	210	1.9942	280	1.576		210	2.7522	210	1.9942	280	1.7234
0.79	221.2	2.8514		0.79	221.2	2.8514		0.79	221.2	2.0391		0.79	221.2	2.0391		1.02	0.15	1.7303		1.02	0.15	1.5679			221.2	2.8514	221.2	2.0391	0	1.576		221.2	2.8514	221.2	2.0391	0	1.7234
0.83	232.4	2.9476		0.83	232.4	2.9476		0.83	232.4	2.0805		0.83	232.4	2.0805		1.04	0.3	1.8869		1.04	0.3	1.4135			232.4	2.9476	232.4	2.0805	0.15	1.7303		232.4	2.9476	232.4	2.0805	0.15	1.5679
0.87	243.6	3.0427		0.87	243.6	3.0427		0.87	243.6	2.1239		0.87	243.6	2.1239		1.07	0.525	2.1253		1.07	0.525	1.1616			243.6	3.0427	243.6	2.1239	0.3	1.8869		243.6	3.0427	243.6	2.1239	0.3	1.4135
0.91	254.8	3.1339		0.91	254.8	3.1339		0.91	254.8	2.1696		0.91	254.8	2.1696		1.11	0.825	2.4365		1.11	0.825	0.86068			254.8	3.1339	254.8	2.1696	0.525	2.1253		254.8	3.1339	254.8	2.1696	0.525	1.1616
0.95	266	3.2248		0.95	266	3.2248		0.95	266	2.2092		0.95	266	2.2092		1.15	1.125	2.7512		1.15	1.125	0.55132			266	3.2248	266	2.2092	0.825	2.4365		266	3.2248	266	2.2092	0.825	0.86068
0.975	273	3.2758		0.975	273	3.2758		0.975	273	2.2385		0.975	273	2.2385		1.19	1.425	3.1112		1.19	1.425	0.26266			273	3.2758	273	2.2385	1.125	2.7512		273	3.2758	273	2.2385	1.125	0.55132
1	280	3.3324		1	280	3.3324		1	280	2.2657		1	280	2.2657		1.23	1.725	3.4608		1.23	1.725	0.0032763			280	3.3324	280	2.2657	1.425	3.1112		280	3.3324	280	2.2657	1.425	0.26266
1.07	0.525	3.8567		1.07	0.525	2.8099		1.02	0.15	2.5021		1.07	0.525	1.4832		1.27	2.025	3.7931		1.27	2.025	-0.2352			0	3.3324	0	2.2657	1.725	3.4608		0	3.3324	0	2.2657	1.725	0.0032763
1.11	0.825	4.2174		1.11	0.825	2.5103		1.04	0.3	2.7351		1.11	0.825	1.0905		1.31	2.325	4.1082		1.31	2.325	-0.48947			0.525	3.8567	0.15	2.5021	2.025	3.7931		0.525	2.8099	0.525	1.4832	2.025	-0.2352
1.15	1.125	4.5533		1.15	1.125	2.2271		1.07	0.525	3.0916		1.15	1.125	0.74003		1.35	2.625	4.4079		1.35	2.625	-0.72649			0.825	4.2174	0.3	2.7351	2.325	4.1082		0.825	2.5103	0.825	1.0905	2.325	-0.48947
1.23	1.725	5.3261		1.23	1.725	1.6628		1.1	0.75	3.4788		1.23	1.725	0.074994		1.39	2.925	4.7093		1.39	2.925	-0.94377			1.125	4.5533	0.525	3.0916	2.625	4.4079		1.125	2.2271	1.125	0.74003	2.625	-0.72649
1.27	2.025	5.7645		1.27	2.025	1.3822		1.14	1.05	3.967		1.27	2.025	-0.2409		1.43	3.225	5.0221		1.43	3.225	-1.1699			1.725	5.3261	0.75	3.4788	2.925	4.7093		1.725	1.6628	1.725	0.074994	2.925	-0.94377
1.31	2.325	6.1699		1.31	2.325	1.1051		1.18	1.35	4.4658		1.31	2.325	-0.55034		1.47	3.525	5.3227		1.47	3.525	-1.3766			2.025	5.7645	1.05	3.967	3.225	5.0221		2.025	1.3822	2.025	-0.2409	3.225	-1.1699
1.35	2.625	6.5785		1.35	2.625	0.82481		1.22	1.65	5.0555		1.35	2.625	-0.85612		1.51	3.825	5.6145		1.51	3.825	-1.5946			2.325	6.1699	1.35	4.4658	3.525	5.3227		2.325	1.1051	2.325	-0.55034	3.525	-1.3766
1.43	3.225	7.4829		1.43	3.225	0.26552		1.26	1.95	5.6769		1.43	3.225	-1.4504		1.55	4.125	5.9107		1.55	4.125	-1.7986			2.625	6.5785	1.65	5.0555	3.825	5.6145		2.625	0.82481	2.625	-0.85612	3.825	-1.5946
1.47	3.525	7.9228		1.47	3.525	-0.010712		1.3	2.25	6.2846		1.47	3.525	-1.7453		1.59	4.425	6.2232		1.59	4.425	-2.018			3.225	7.4829	1.95	5.6769	4.125	5.9107		3.225	0.26552	3.225	-1.4504	4.125	-1.7986
1.51	3.825	8.3447		1.51	3.825	-0.28357		1.34	2.55	6.9295		1.51	3.825	-2.0377		1.63	4.725	6.5301		1.63	4.725	-2.2232			3.525	7.9228	2.25	6.2846	4.425	6.2232		3.525	-0.010712	3.525	-1.7453	4.425	-2.018
1.55	4.125	8.7625		1.55	4.125	-0.55628		1.38	2.85	7.5721		1.55	4.125	-2.3376		1.67	5.025	6.8373		1.67	5.025	-2.4486			3.825	8.3447	2.55	6.9295	4.725	6.5301		3.825	-0.28357	3.825	-2.0377	4.725	-2.2232
1.63	4.725	9.5569		1.63	4.725	-1.1124		1.42	3.15	8.1899		1.63	4.725	-2.98		1.71	5.325	7.1608		1.71	5.325	-2.6581			4.125	8.7625	2.85	7.5721	5.025	6.8373		4.125	-0.55628	4.125	-2.3376	5.025	-2.4486
1.67	5.025	9.9429		1.67	5.025	-1.4348		1.46	3.45	8.8428		1.67	5.025	-3.3202		1.75	5.625	7.4773		1.75	5.625	-2.8984			4.725	9.5569	3.15	8.1899	5.325	7.1608		4.725	-1.1124	4.725	-2.98	5.325	-2.6581
1.71	5.325	10.308		1.71	5.325	-1.7878		1.5	3.75	9.5081		1.71	5.325	-3.6823		1.79	5.925	7.7855		1.79	5.925	-3.1125			5.025	9.9429	3.45	8.8428	5.625	7.4773		5.025	-1.4348	5.025	-3.3202	5.625	-2.8984
1.75	5.625	10.677		1.75	5.625	-2.1387		1.54	4.05	10.136		1.75	5.625	-4.076		1.83	6.225	8.0882		1.83	6.225	-3.3585			5.325	10.308	3.75	9.5081	5.925	7.7855		5.325	-1.7878	5.325	-3.6823	5.925	-3.1125
1.83	6.225	11.392		1.83	6.225	-2.792		1.58	4.35	10.743		1.83	6.225	-5.0218		1.87	6.525	8.3845		1.87	6.525	-3.5754			5.625	10.677	4.05	10.136	6.225	8.0882		5.625	-2.1387	5.625	-4.076	6.225	-3.3585
1.87	6.525	11.739		1.87	6.525	-3.0752		1.62	4.65	11.331		1.87	6.525	-5.5012		1.91	6.825	8.6746		1.91	6.825	-3.8303			6.225	11.392	4.35	10.743	6.525	8.3845		6.225	-2.792	6.225	-5.0218	6.525	-3.5754
1.91	6.825	12.079		1.91	6.825	-3.3372		1.66	4.95	11.896		1.91	6.825	-5.9221		1.95	7.125	8.9586		1.95	7.125	-4.0553			6.525	11.739	4.65	11.331	6.825	8.6746		6.525	-3.0752	6.525	-5.5012	6.825	-3.8303
1.95	7.125	12.399		1.95	7.125	-3.5808		1.7	5.25	12.45		1.95	7.125	-6.2993		1.975	7.3125	9.1321		1.975	7.3125	-4.2265			6.825	12.079	4.95	11.896	7.125	8.9586		6.825	-3.3372	6.825	-5.9221	7.125	-4.0553
2	7.5	12.806		2	7.5	-3.8711		1.74	5.55	12.987		2	7.5	-6.7415		2	7.5	9.3038		2	7.5	-4.367			7.125	12.399	5.25	12.45	7.3125	9.1321		7.125	-3.5808	7.125	-6.2993	7.3125	-4.2265
								1.78	5.85	13.508															7.5	12.806	5.55	12.987	7.5	9.3038		7.5	-3.8711	7.5	-6.7415	7.5	-4.367
								1.82	6.15	14.015																	5.85	13.508
								1.86	6.45	14.506																	6.15	14.015
								1.9	6.75	14.983																	6.45	14.506
								1.94	7.05	15.447																	6.75	14.983
								1.98	7.35	15.9																	7.05	15.447
								2	7.5	16.119																	7.35	15.9
																											7.5	16.119

## Sheet: cage0 F-E ROM
AP								NP								RP									Pure moment - Flexion							Pure moment - Extension
Pure moment								Pure moment								Pure moment									NP		AP		RP			NP		AP		RP
Flexion				Extension				Flexion				Extension				Flexion				Extension					moment	ROM	moment	ROM	moment	ROM		moment	ROM	moment	ROM	moment	ROM
time	moment	ROM		time	moment	ROM		time	moment	ROM		time	moment	ROM		time	moment	ROM		time	moment	ROM			0	0	0	0	0	0		0	0	0	0	0	0
0.02	0.15	0.3886		0.02	0.15	-0.20499		0.01	0.075	0.5592		0.01	0.075	-0.20496		0.02	0.15	0.33687		0.02	0.15	-0.1864			0.075	0.5592	0.15	0.3886	0.15	0.33687		0.075	-0.20496	0.15	-0.20499	0.15	-0.1864
0.04	0.3	0.76597		0.04	0.3	-0.40033		0.02	0.15	1.0861		0.02	0.15	-0.38816		0.04	0.3	0.66075		0.04	0.3	-0.36224			0.15	1.0861	0.3	0.76597	0.3	0.66075		0.15	-0.38816	0.3	-0.40033	0.3	-0.36224
0.07	0.525	1.3163		0.07	0.525	-0.66768		0.035	0.2625	1.834		0.035	0.2625	-0.63581		0.07	0.525	1.1291		0.07	0.525	-0.60277			0.2625	1.834	0.525	1.3163	0.525	1.1291		0.2625	-0.63581	0.525	-0.66768	0.525	-0.60277
0.11	0.825	2.0047		0.11	0.825	-0.97997		0.055	0.4125	2.7288		0.055	0.4125	-0.91752		0.11	0.825	1.7152		0.11	0.825	-0.88875			0.4125	2.7288	0.825	2.0047	0.825	1.7152		0.4125	-0.91752	0.825	-0.97997	0.825	-0.88875
0.15	1.125	2.6213		0.15	1.125	-1.2575		0.075	0.5625	3.3797		0.075	0.5625	-1.1299		0.15	1.125	2.251		0.15	1.125	-1.1437			0.5625	3.3797	1.125	2.6213	1.125	2.251		0.5625	-1.1299	1.125	-1.2575	1.125	-1.1437
0.19	1.425	3.1817		0.19	1.425	-1.5094		0.095	0.7125	3.8808		0.095	0.7125	-1.3175		0.19	1.425	2.7377		0.19	1.425	-1.3779			0.7125	3.8808	1.425	3.1817	1.425	2.7377		0.7125	-1.3175	1.425	-1.5094	1.425	-1.3779
0.23	1.725	3.6984		0.23	1.725	-1.7456		0.115	0.8625	4.3015		0.115	0.8625	-1.4952		0.23	1.725	3.1797		0.23	1.725	-1.5971			0.8625	4.3015	1.725	3.6984	1.725	3.1797		0.8625	-1.4952	1.725	-1.7456	1.725	-1.5971
0.27	2.025	4.1791		0.27	2.025	-1.9714		0.135	1.0125	4.6815		0.135	1.0125	-1.6634		0.27	2.025	3.5811		0.27	2.025	-1.8029			1.0125	4.6815	2.025	4.1791	2.025	3.5811		1.0125	-1.6634	2.025	-1.9714	2.025	-1.8029
0.31	2.325	4.6329		0.31	2.325	-2.1878		0.155	1.1625	5.035		0.155	1.1625	-1.8254		0.31	2.325	3.9476		0.31	2.325	-1.9908			1.1625	5.035	2.325	4.6329	2.325	3.9476		1.1625	-1.8254	2.325	-2.1878	2.325	-1.9908
0.35	2.625	5.0667		0.35	2.625	-2.3882		0.175	1.3125	5.3657		0.175	1.3125	-1.9816		0.35	2.625	4.2913		0.35	2.625	-2.1683			1.3125	5.3657	2.625	5.0667	2.625	4.2913		1.3125	-1.9816	2.625	-2.3882	2.625	-2.1683
0.39	2.925	5.4689		0.39	2.925	-2.5722		0.195	1.4625	5.6808		0.195	1.4625	-2.1343		0.39	2.925	4.6192		0.39	2.925	-2.3388			1.4625	5.6808	2.925	5.4689	2.925	4.6192		1.4625	-2.1343	2.925	-2.5722	2.925	-2.3388
0.43	3.225	5.8544		0.43	3.225	-2.7489		0.215	1.6125	5.9816		0.215	1.6125	-2.2831		0.43	3.225	4.9332		0.43	3.225	-2.5032			1.6125	5.9816	3.225	5.8544	3.225	4.9332		1.6125	-2.2831	3.225	-2.7489	3.225	-2.5032
0.47	3.525	6.2257		0.47	3.525	-2.9198		0.235	1.7625	6.2744		0.235	1.7625	-2.429		0.47	3.525	5.2347		0.47	3.525	-2.6625			1.7625	6.2744	3.525	6.2257	3.525	5.2347		1.7625	-2.429	3.525	-2.9198	3.525	-2.6625
0.51	3.825	6.5847		0.51	3.825	-3.0854		0.255	1.9125	6.5563		0.255	1.9125	-2.572		0.51	3.825	5.5248		0.51	3.825	-2.8179			1.9125	6.5563	3.825	6.5847	3.825	5.5248		1.9125	-2.572	3.825	-3.0854	3.825	-2.8179
0.55	4.125	6.9325		0.55	4.125	-3.2467		0.275	2.0625	6.8291		0.275	2.0625	-2.7123		0.55	4.125	5.8044		0.55	4.125	-2.97			2.0625	6.8291	4.125	6.9325	4.125	5.8044		2.0625	-2.7123	4.125	-3.2467	4.125	-2.97
0.59	4.425	7.2699		0.59	4.425	-3.404		0.295	2.2125	7.0923		0.295	2.2125	-2.8504		0.59	4.425	6.0744		0.59	4.425	-3.1193			2.2125	7.0923	4.425	7.2699	4.425	6.0744		2.2125	-2.8504	4.425	-3.404	4.425	-3.1193
0.63	4.725	7.5977		0.63	4.725	-3.558		0.315	2.3625	7.349		0.315	2.3625	-2.9862		0.63	4.725	6.3354		0.63	4.725	-3.2659			2.3625	7.349	4.725	7.5977	4.725	6.3354		2.3625	-2.9862	4.725	-3.558	4.725	-3.2659
0.67	5.025	7.9164		0.67	5.025	-3.709		0.335	2.5125	7.5988		0.335	2.5125	-3.12		0.67	5.025	6.5883		0.67	5.025	-3.41			2.5125	7.5988	5.025	7.9164	5.025	6.5883		2.5125	-3.12	5.025	-3.709	5.025	-3.41
0.71	5.325	8.2264		0.71	5.325	-3.857		0.355	2.6625	7.8425		0.355	2.6625	-3.2521		0.71	5.325	6.8331		0.71	5.325	-3.5518			2.6625	7.8425	5.325	8.2264	5.325	6.8331		2.6625	-3.2521	5.325	-3.857	5.325	-3.5518
0.75	5.625	8.5285		0.75	5.625	-4.0022		0.375	2.8125	8.0806		0.375	2.8125	-3.3827		0.75	5.625	7.0711		0.75	5.625	-3.6913			2.8125	8.0806	5.625	8.5285	5.625	7.0711		2.8125	-3.3827	5.625	-4.0022	5.625	-3.6913
0.79	5.925	8.8234		0.79	5.925	-4.1448		0.395	2.9625	8.3135		0.395	2.9625	-3.5119		0.79	5.925	7.3024		0.79	5.925	-3.8288			2.9625	8.3135	5.925	8.8234	5.925	7.3024		2.9625	-3.5119	5.925	-4.1448	5.925	-3.8288
0.83	6.225	9.1114		0.83	6.225	-4.2848		0.415	3.1125	8.5413		0.415	3.1125	-3.6398		0.83	6.225	7.5276		0.83	6.225	-3.9643			3.1125	8.5413	6.225	9.1114	6.225	7.5276		3.1125	-3.6398	6.225	-4.2848	6.225	-3.9643
0.87	6.525	9.3929		0.87	6.525	-4.4224		0.435	3.2625	8.7644		0.435	3.2625	-3.7664		0.87	6.525	7.7472		0.87	6.525	-4.0978			3.2625	8.7644	6.525	9.3929	6.525	7.7472		3.2625	-3.7664	6.525	-4.4224	6.525	-4.0978
0.91	6.825	9.6683		0.91	6.825	-4.5576		0.455	3.4125	8.983		0.455	3.4125	-3.8919		0.91	6.825	7.9615		0.91	6.825	-4.2295			3.4125	8.983	6.825	9.6683	6.825	7.9615		3.4125	-3.8919	6.825	-4.5576	6.825	-4.2295
0.95	7.125	9.938		0.95	7.125	-4.6906		0.475	3.5625	9.1974		0.475	3.5625	-4.0162		0.95	7.125	8.1707		0.95	7.125	-4.3594			3.5625	9.1974	7.125	9.938	7.125	8.1707		3.5625	-4.0162	7.125	-4.6906	7.125	-4.3594
0.975	7.3125	10.103		0.975	7.3125	-4.7726		0.495	3.7125	9.4077		0.495	3.7125	-4.1397		0.975	7.3125	8.2988		0.975	7.3125	-4.4396			3.7125	9.4077	7.3125	10.103	7.3125	8.2988		3.7125	-4.1397	7.3125	-4.7726	7.3125	-4.4396
1	7.5	10.267		1	7.5	-4.8517		0.515	3.8625	9.6142		0.515	3.8625	-4.2622		1	7.5	8.4251		1	7.5	-4.5192			3.8625	9.6142	7.5	10.267	7.5	8.4251		3.8625	-4.2622	7.5	-4.8517	7.5	-4.5192
								0.535	4.0125	9.817		0.535	4.0125	-4.384											4.0125	9.817						4.0125	-4.384
								0.555	4.1625	10.016		0.555	4.1625	-4.5051											4.1625	10.016						4.1625	-4.5051
								0.575	4.3125	10.212		0.575	4.3125	-4.6255											4.3125	10.212						4.3125	-4.6255
								0.595	4.4625	10.405		0.595	4.4625	-4.7452											4.4625	10.405						4.4625	-4.7452
								0.615	4.6125	10.594		0.615	4.6125	-4.8643											4.6125	10.594						4.6125	-4.8643
								0.635	4.7625	10.781		0.635	4.7625	-4.9828											4.7625	10.781						4.7625	-4.9828
								0.655	4.9125	10.965		0.655	4.9125	-5.1008											4.9125	10.965						4.9125	-5.1008
								0.675	5.0625	11.146		0.675	5.0625	-5.2182											5.0625	11.146						5.0625	-5.2182
								0.695	5.2125	11.324		0.695	5.2125	-5.335											5.2125	11.324						5.2125	-5.335
								0.715	5.3625	11.5		0.715	5.3625	-5.4513											5.3625	11.5						5.3625	-5.4513
								0.735	5.5125	11.674		0.735	5.5125	-5.5671											5.5125	11.674						5.5125	-5.5671
								0.755	5.6625	11.845		0.755	5.6625	-5.6825											5.6625	11.845						5.6625	-5.6825
								0.775	5.8125	12.014		0.775	5.8125	-5.7973											5.8125	12.014						5.8125	-5.7973
								0.795	5.9625	12.18		0.795	5.9625	-5.9116											5.9625	12.18						5.9625	-5.9116
								0.815	6.1125	12.344		0.815	6.1125	-6.0255											6.1125	12.344						6.1125	-6.0255
								0.835	6.2625	12.506		0.835	6.2625	-6.139											6.2625	12.506						6.2625	-6.139
								0.855	6.4125	12.666		0.855	6.4125	-6.2519											6.4125	12.666						6.4125	-6.2519
								0.875	6.5625	12.824		0.875	6.5625	-6.3645											6.5625	12.824						6.5625	-6.3645
								0.895	6.7125	12.98		0.895	6.7125	-6.4765											6.7125	12.98						6.7125	-6.4765
								0.915	6.8625	13.134		0.915	6.8625	-6.5882											6.8625	13.134						6.8625	-6.5882
								0.935	7.0125	13.287		0.935	7.0125	-6.6996											7.0125	13.287						7.0125	-6.6996
								0.955	7.1625	13.438		0.955	7.1625	-6.8105											7.1625	13.438						7.1625	-6.8105
								0.975	7.3125	13.587		0.975	7.3125	-6.9209											7.3125	13.587						7.3125	-6.9209
								0.9875	7.40625	13.679		0.9875	7.40625	-6.9897											7.40625	13.679						7.40625	-6.9897
								1	7.5	13.771		1	7.5	-7.0584											7.5	13.771						7.5	-7.0584
AP								NP								RP									Combination load - Flexion							Combination load - Extension
Combination load								Combination load								Combination load									NP		AP		RP			NP		AP		RP
Flexion				Extension				Flexion				Extension				Flexion				Extension					moment	ROM	moment	ROM	moment	ROM		moment	ROM	moment	ROM	moment	ROM
time	moment	ROM		time	moment	ROM		time	moment	ROM		time	moment	ROM		time	moment	ROM		time	moment	ROM			0	0	0	0	0	0		0	0	0	0	0	0
0.02	5.6	0.10626		0.02	5.6	0.10626		0.07	19.6	0.46439		0.07	19.6	0.46439		0.02	5.6	0.048215		0.02	5.6	0.048347			19.6	0.46439	5.6	0.10626	5.6	0.048215		19.6	0.46439	5.6	0.10626	5.6	0.048347
0.04	11.2	0.20885		0.04	11.2	0.20885		0.11	30.8	0.70583		0.11	30.8	0.70583		0.04	11.2	0.094582		0.04	11.2	0.095089			30.8	0.70583	11.2	0.20885	11.2	0.094582		30.8	0.70583	11.2	0.20885	11.2	0.095089
0.07	19.6	0.35747		0.07	19.6	0.35747		0.15	42	0.88163		0.15	42	0.88163		0.07	19.6	0.1616		0.07	19.6	0.16307			42	0.88163	19.6	0.35747	19.6	0.1616		42	0.88163	19.6	0.35747	19.6	0.16307
0.11	30.8	0.54533		0.11	30.8	0.54533		0.23	64.4	1.1352		0.23	64.4	1.1352		0.11	30.8	0.24732		0.11	30.8	0.25074			64.4	1.1352	30.8	0.54533	30.8	0.24732		64.4	1.1352	30.8	0.54533	30.8	0.25074
0.15	42	0.71871		0.15	42	0.71871		0.27	75.6	1.2468		0.27	75.6	1.2468		0.15	42	0.32884		0.15	42	0.33484			75.6	1.2468	42	0.71871	42	0.32884		75.6	1.2468	42	0.71871	42	0.33484
0.19	53.2	0.87045		0.19	53.2	0.87045		0.31	86.8	1.351		0.31	86.8	1.351		0.19	53.2	0.40532		0.19	53.2	0.41427			86.8	1.351	53.2	0.87045	53.2	0.40532		86.8	1.351	53.2	0.87045	53.2	0.41427
0.23	64.4	1.0079		0.23	64.4	1.0079		0.35	98	1.4494		0.35	98	1.4494		0.23	64.4	0.47339		0.23	64.4	0.4845			98	1.4494	64.4	1.0079	64.4	0.47339		98	1.4494	64.4	1.0079	64.4	0.4845
0.27	75.6	1.1394		0.27	75.6	1.1394		0.43	120.4	1.6264		0.43	120.4	1.6264		0.27	75.6	0.52879		0.27	75.6	0.54262			120.4	1.6264	75.6	1.1394	75.6	0.52879		120.4	1.6264	75.6	1.1394	75.6	0.54262
0.31	86.8	1.2643		0.31	86.8	1.2643		0.47	131.6	1.7013		0.47	131.6	1.7013		0.31	86.8	0.57961		0.31	86.8	0.59626			131.6	1.7013	86.8	1.2643	86.8	0.57961		131.6	1.7013	86.8	1.2643	86.8	0.59626
0.35	98	1.3716		0.35	98	1.3716		0.51	142.8	1.7577		0.51	142.8	1.7577		0.35	98	0.62676		0.35	98	0.64628			142.8	1.7577	98	1.3716	98	0.62676		142.8	1.7577	98	1.3716	98	0.64628
0.39	109.2	1.4698		0.39	109.2	1.4698		0.55	154	1.8089		0.55	154	1.8089		0.39	109.2	0.67109		0.39	109.2	0.69368			154	1.8089	109.2	1.4698	109.2	0.67109		154	1.8089	109.2	1.4698	109.2	0.69368
0.43	120.4	1.5643		0.43	120.4	1.5643		0.63	176.4	1.9096		0.63	176.4	1.9096		0.43	120.4	0.71337		0.43	120.4	0.73912			176.4	1.9096	120.4	1.5643	120.4	0.71337		176.4	1.9096	120.4	1.5643	120.4	0.73912
0.47	131.6	1.6546		0.47	131.6	1.6546		0.67	187.6	1.9538		0.67	187.6	1.9538		0.47	131.6	0.75391		0.47	131.6	0.78282			187.6	1.9538	131.6	1.6546	131.6	0.75391		187.6	1.9538	131.6	1.6546	131.6	0.78282
0.51	142.8	1.7416		0.51	142.8	1.7416		0.71	198.8	2.0042		0.71	198.8	2.0042		0.51	142.8	0.79284		0.51	142.8	0.82497			198.8	2.0042	142.8	1.7416	142.8	0.79284		198.8	2.0042	142.8	1.7416	142.8	0.82497
0.55	154	1.8257		0.55	154	1.8257		0.75	210	2.0486		0.75	210	2.0486		0.55	154	0.83037		0.55	154	0.86579			210	2.0486	154	1.8257	154	0.83037		210	2.0486	154	1.8257	154	0.86579
0.59	165.2	1.9072		0.59	165.2	1.9072		0.83	232.4	2.1389		0.83	232.4	2.1389		0.59	165.2	0.86655		0.59	165.2	0.90546			232.4	2.1389	165.2	1.9072	165.2	0.86655		232.4	2.1389	165.2	1.9072	165.2	0.90546
0.63	176.4	1.9864		0.63	176.4	1.9864		0.87	243.6	2.1819		0.87	243.6	2.1819		0.63	176.4	0.90161		0.63	176.4	0.9441			243.6	2.1819	176.4	1.9864	176.4	0.90161		243.6	2.1819	176.4	1.9864	176.4	0.9441
0.67	187.6	2.0633		0.67	187.6	2.0633		0.91	254.8	2.2236		0.91	254.8	2.2236		0.67	187.6	0.93567		0.67	187.6	0.98183			254.8	2.2236	187.6	2.0633	187.6	0.93567		254.8	2.2236	187.6	2.0633	187.6	0.98183
0.71	198.8	2.1382		0.71	198.8	2.1382		0.95	266	2.2649		0.95	266	2.2649		0.71	198.8	0.96886		0.71	198.8	1.0183			266	2.2649	198.8	2.1382	198.8	0.96886		266	2.2649	198.8	2.1382	198.8	1.0183
0.75	210	2.2112		0.75	210	2.2112		1	280	2.3101		1	280	2.3101		0.75	210	1.0012		0.75	210	1.0544			280	2.3101	210	2.2112	210	1.0012		280	2.3101	210	2.2112	210	1.0544
0.79	221.2	2.2824		0.79	221.2	2.2824		1.07	0.525	2.989		1.07	0.525	1.7243		0.79	221.2	1.0327		0.79	221.2	1.0896			0	2.3101	221.2	2.2824	221.2	1.0327		0	2.3101	221.2	2.2824	221.2	1.0896
0.83	232.4	2.352		0.83	232.4	2.352		1.11	0.825	3.4916		1.11	0.825	1.3878		0.83	232.4	1.0636		0.83	232.4	1.1242			0.525	2.989	232.4	2.352	232.4	1.0636		0.525	1.7243	232.4	2.352	232.4	1.1242
0.87	243.6	2.4199		0.87	243.6	2.4199		1.15	1.125	4.0266		1.15	1.125	1.0679		0.87	243.6	1.0937		0.87	243.6	1.157			0.825	3.4916	243.6	2.4199	243.6	1.0937		0.825	1.3878	243.6	2.4199	243.6	1.157
0.91	254.8	2.4865		0.91	254.8	2.4865		1.23	1.725	5.0565		1.23	1.725	0.47262		0.91	254.8	1.1199		0.91	254.8	1.1858			1.125	4.0266	254.8	2.4865	254.8	1.1199		1.125	1.0679	254.8	2.4865	254.8	1.1858
0.95	266	2.5516		0.95	266	2.5516		1.27	2.025	5.656		1.27	2.025	0.1881		0.95	266	1.1446		0.95	266	1.2149			1.725	5.0565	266	2.5516	266	1.1446		1.725	0.47262	266	2.5516	266	1.2149
0.975	273	2.5916		0.975	273	2.5916		1.31	2.325	6.2295		1.31	2.325	-0.093612		0.975	273	1.1613		0.975	273	1.2337			2.025	5.656	273	2.5916	273	1.1613		2.025	0.1881	273	2.5916	273	1.2337
1	280	2.6311		1	280	2.6311		1.35	2.625	6.789		1.35	2.625	-0.3768		1	280	1.1766		1	280	1.2504			2.325	6.2295	280	2.6311	280	1.1766		2.325	-0.093612	280	2.6311	280	1.2504
1.02	0.15	2.7497		1.02	0.15	2.5145		1.43	3.225	7.8327		1.43	3.225	-0.95684		1.02	0.15	1.2935		1.02	0.15	1.1279			2.625	6.789	0	2.6311	0	1.1766		2.625	-0.3768	0	2.6311	0	1.2504
1.04	0.3	2.8682		1.04	0.3	2.3978		1.47	3.525	8.328		1.47	3.525	-1.2651		1.04	0.3	1.4169		1.04	0.3	1.009			3.225	7.8327	0.15	2.7497	0.15	1.2935		3.225	-0.95684	0.15	2.5145	0.15	1.1279
1.07	0.525	3.0441		1.07	0.525	2.2255		1.51	3.825	8.7925		1.51	3.825	-1.593		1.07	0.525	1.6056		1.07	0.525	0.82296			3.525	8.328	0.3	2.8682	0.3	1.4169		3.525	-1.2651	0.3	2.3978	0.3	1.009
1.11	0.825	3.3203		1.11	0.825	2.0059		1.55	4.125	9.2526		1.55	4.125	-2.0219		1.11	0.825	1.8533		1.1	0.75	0.64776			3.825	8.7925	0.525	3.0441	0.525	1.6056		3.825	-1.593	0.525	2.2255	0.525	0.82296
1.15	1.125	3.6085		1.15	1.125	1.7931		1.63	4.725	10.119		1.6	4.5	-2.5953		1.15	1.125	2.0971		1.14	1.05	0.42581			4.125	9.2526	0.825	3.3203	0.825	1.8533		4.125	-2.0219	0.825	2.0059	0.75	0.64776
1.19	1.425	3.8746		1.19	1.425	1.5801		1.67	5.025	10.522		1.655	4.9125	-2.5313		1.19	1.425	2.3963		1.18	1.35	0.21342			4.725	10.119	1.125	3.6085	1.125	2.0971		4.725	-2.5953	1.125	1.7931	1.05	0.42581
1.23	1.725	4.1289		1.23	1.725	1.3669		1.71	5.325	10.913		1.7113	5.33475	-3.101		1.23	1.725	2.687		1.22	1.65	0.015644			5.025	10.522	1.425	3.8746	1.425	2.3963		5.025	-2.9	1.425	1.5801	1.35	0.21342
1.27	2.025	4.4194		1.27	2.025	1.1559		1.75	5.625	11.291		1.7513	5.63475	-3.5042		1.27	2.025	2.9531		1.26	1.95	-0.18689			5.325	10.913	1.725	4.1289	1.725	2.687		5.325	-3.101	1.725	1.3669	1.65	0.015644
1.31	2.325	4.7075		1.31	2.325	0.95099		1.83	6.225	12.009		1.8313	6.23475	-4.2248		1.31	2.325	3.2027		1.3	2.25	-0.37698			5.625	11.291	2.025	4.4194	2.025	2.9531		5.625	-3.5042	2.025	1.1559	1.95	-0.18689
1.35	2.625	4.9736		1.35	2.625	0.75046		1.87	6.525	12.345		1.8713	6.53475	-4.5443		1.35	2.625	3.4639		1.34	2.55	-0.5606			6.225	12.009	2.325	4.7075	2.325	3.2027		6.225	-4.2248	2.325	0.95099	2.25	-0.37698
1.39	2.925	5.248		1.39	2.925	0.55257		1.91	6.825	12.68		1.9113	6.83475	-4.8436		1.39	2.925	3.7387		1.38	2.85	-0.73418			6.525	12.345	2.625	4.9736	2.625	3.4639		6.525	-4.5443	2.625	0.75046	2.55	-0.5606
1.43	3.225	5.5649		1.43	3.225	0.35647		1.95	7.125	13.005		1.9513	7.13475	-5.1217		1.43	3.225	4.0043		1.42	3.15	-0.91594			6.825	12.68	2.925	5.248	2.925	3.7387		6.825	-4.8436	2.925	0.55257	2.85	-0.73418
1.47	3.525	5.8924		1.47	3.525	0.16094		2	7.5	13.388		2	7.5	-5.443		1.47	3.525	4.258		1.46	3.45	-1.089			7.125	13.005	3.225	5.5649	3.225	4.0043		7.125	-5.1217	3.225	0.35647	3.15	-0.91594
1.51	3.825	6.2207		1.51	3.825	-0.034278										1.51	3.825	4.5003		1.5	3.75	-1.2601			7.5	13.388	3.525	5.8924	3.525	4.258		7.5	-5.443	3.525	0.16094	3.45	-1.089
1.55	4.125	6.5372		1.55	4.125	-0.23079										1.55	4.125	4.7366		1.54	4.05	-1.4305					3.825	6.2207	3.825	4.5003				3.825	-0.034278	3.75	-1.2601
1.59	4.425	6.8385		1.59	4.425	-0.42986										1.59	4.425	4.9998		1.58	4.35	-1.6024					4.125	6.5372	4.125	4.7366				4.125	-0.23079	4.05	-1.4305
1.63	4.725	7.1355		1.63	4.725	-0.63312										1.63	4.725	5.2699		1.62	4.65	-1.7775					4.425	6.8385	4.425	4.9998				4.425	-0.42986	4.35	-1.6024
1.67	5.025	7.4319		1.67	5.025	-0.8449										1.67	5.025	5.5323		1.66	4.95	-1.9554					4.725	7.1355	4.725	5.2699				4.725	-0.63312	4.65	-1.7775
1.71	5.325	7.7187		1.71	5.325	-1.095										1.71	5.325	5.7849		1.7	5.25	-2.1357					5.025	7.4319	5.025	5.5323				5.025	-0.8449	4.95	-1.9554
1.75	5.625	7.9992		1.75	5.625	-1.3597										1.75	5.625	6.0324		1.74	5.55	-2.3087					5.325	7.7187	5.325	5.7849				5.325	-1.095	5.25	-2.1357
1.79	5.925	8.2646		1.79	5.925	-1.6258										1.79	5.925	6.2721		1.78	5.85	-2.5052					5.625	7.9992	5.625	6.0324				5.625	-1.3597	5.55	-2.3087
1.83	6.225	8.5298		1.83	6.225	-1.878										1.83	6.225	6.5054		1.82	6.15	-2.6995					5.925	8.2646	5.925	6.2721				5.925	-1.6258	5.85	-2.5052
1.87	6.525	8.7956		1.87	6.525	-2.1209										1.87	6.525	6.7324		1.86	6.45	-2.8919					6.225	8.5298	6.225	6.5054				6.225	-1.878	6.15	-2.6995
1.91	6.825	9.0547		1.91	6.825	-2.3404										1.91	6.825	6.9535		1.9	6.75	-3.0677					6.525	8.7956	6.525	6.7324				6.525	-2.1209	6.45	-2.8919
1.95	7.125	9.3092		1.95	7.125	-2.544										1.95	7.125	7.1693		1.94	7.05	-3.2553					6.825	9.0547	6.825	6.9535				6.825	-2.3404	6.75	-3.0677
1.975	7.3125	9.466		1.975	7.3125	-2.6653										1.975	7.3125	7.3022		1.98	7.35	-3.4153					7.125	9.3092	7.125	7.1693				7.125	-2.544	7.05	-3.2553
2	7.5	9.6111		2	7.5	-2.7803										2	7.5	7.4324		2	7.5	-3.5056					7.3125	9.466	7.3125	7.3022				7.3125	-2.6653	7.35	-3.4153
																											7.5	9.6111	7.5	7.4324				7.5	-2.7803	7.5	-3.5056

## Sheet: cage4 F-E ROM
AP								NP								RP									Pure moment - Flexion							Pure moment - Extension
Pure moment								Pure moment								Pure moment									NP		AP		RP			NP		AP		RP
Flexion				Extension				Flexion				Extension				Flexion				Extension					moment	ROM	moment	ROM	moment	ROM		moment	ROM	moment	ROM	moment	ROM
time	moment	ROM		time	moment	ROM		time	moment	ROM		time	moment	ROM		time	moment	ROM		time	moment	ROM			0	0	0	0	0	0		0	0	0	0	0	0
0.01	0.075	0.20581		0.01	0.075	-0.10763		0.02	0.15	0.9897		0.02	0.15	-0.39581		0.02	0.15	0.33952		0.02	0.15	-0.18541			0.15	0.9897	0.075	0.20581	0.15	0.33952		0.15	-0.39581	0.075	-0.10763	0.15	-0.18541
0.02	0.15	0.40504		0.02	0.15	-0.2114		0.04	0.3	1.9244		0.04	0.3	-0.75995		0.04	0.3	0.66615		0.04	0.3	-0.3604			0.3	1.9244	0.15	0.40504	0.3	0.66615		0.3	-0.75995	0.15	-0.2114	0.3	-0.3604
0.035	0.2625	0.69702		0.035	0.2625	-0.36051		0.07	0.525	3.1809		0.07	0.525	-1.2587		0.07	0.525	1.1392		0.07	0.525	-0.59973			0.525	3.1809	0.2625	0.69702	0.525	1.1392		0.525	-1.2587	0.2625	-0.36051	0.525	-0.59973
0.055	0.4125	1.0778		0.055	0.4125	-0.54624		0.11	0.825	4.5038		0.11	0.825	-1.8522		0.11	0.825	1.7305		0.11	0.825	-0.88563			0.825	4.5038	0.4125	1.0778	0.825	1.7305		0.825	-1.8522	0.4125	-0.54624	0.825	-0.88563
0.075	0.5625	1.4479		0.075	0.5625	-0.71689		0.15	1.125	5.6023		0.15	1.125	-2.3747		0.15	1.125	2.27		0.15	1.125	-1.1409			1.125	5.6023	0.5625	1.4479	1.125	2.27		1.125	-2.3747	0.5625	-0.71689	1.125	-1.1409
0.095	0.7125	1.8044		0.095	0.7125	-0.87533		0.19	1.425	6.585		0.19	1.425	-2.8312		0.19	1.425	2.7591		0.19	1.425	-1.3757			1.425	6.585	0.7125	1.8044	1.425	2.7591		1.425	-2.8312	0.7125	-0.87533	1.425	-1.3757
0.115	0.8625	2.1437		0.115	0.8625	-1.0255		0.23	1.725	7.4507		0.23	1.725	-3.225		0.23	1.725	3.2022		0.23	1.725	-1.5954			1.725	7.4507	0.8625	2.1437	1.725	3.2022		1.725	-3.225	0.8625	-1.0255	1.725	-1.5954
0.135	1.0125	2.4625		0.135	1.0125	-1.1695		0.27	2.025	8.2254		0.27	2.025	-3.5918		0.27	2.025	3.6039		0.27	2.025	-1.8016			2.025	8.2254	1.0125	2.4625	2.025	3.6039		2.025	-3.5918	1.0125	-1.1695	2.025	-1.8016
0.155	1.1625	2.7626		0.155	1.1625	-1.307		0.31	2.325	8.9343		0.31	2.325	-3.9378		0.31	2.325	3.9703		0.31	2.325	-1.9894			2.325	8.9343	1.1625	2.7626	2.325	3.9703		2.325	-3.9378	1.1625	-1.307	2.325	-1.9894
0.175	1.3125	3.0492		0.175	1.3125	-1.4388		0.35	2.625	9.5909		0.35	2.625	-4.2686		0.35	2.625	4.3149		0.35	2.625	-2.1672			2.625	9.5909	1.3125	3.0492	2.625	4.3149		2.625	-4.2686	1.3125	-1.4388	2.625	-2.1672
0.195	1.4625	3.3232		0.195	1.4625	-1.5662		0.39	2.925	10.203		0.39	2.925	-4.5855		0.39	2.925	4.6433		0.39	2.925	-2.3378			2.925	10.203	1.4625	3.3232	2.925	4.6433		2.925	-4.5855	1.4625	-1.5662	2.925	-2.3378
0.215	1.6125	3.5864		0.215	1.6125	-1.6902		0.43	3.225	10.775		0.43	3.225	-4.8914		0.43	3.225	4.9578		0.43	3.225	-2.5023			3.225	10.775	1.6125	3.5864	3.225	4.9578		3.225	-4.8914	1.6125	-1.6902	3.225	-2.5023
0.235	1.7625	3.8395		0.235	1.7625	-1.8114		0.47	3.525	11.316		0.47	3.525	-5.1884		0.47	3.525	5.2597		0.47	3.525	-2.6618			3.525	11.316	1.7625	3.8395	3.525	5.2597		3.525	-5.1884	1.7625	-1.8114	3.525	-2.6618
0.255	1.9125	4.0842		0.255	1.9125	-1.9302		0.51	3.825	11.827		0.51	3.825	-5.4712		0.51	3.825	5.5501		0.51	3.825	-2.8173			3.825	11.827	1.9125	4.0842	3.825	5.5501		3.825	-5.4712	1.9125	-1.9302	3.825	-2.8173
0.275	2.0625	4.3216		0.275	2.0625	-2.0463		0.55	4.125	12.309		0.55	4.125	-5.7462		0.55	4.125	5.8299		0.55	4.125	-2.9697			4.125	12.309	2.0625	4.3216	4.125	5.8299		4.125	-5.7462	2.0625	-2.0463	4.125	-2.9697
0.295	2.2125	4.5525		0.295	2.2125	-2.1599		0.59	4.425	12.762		0.59	4.425	-6.0146		0.59	4.425	6.1		0.59	4.425	-3.1192			4.425	12.762	2.2125	4.5525	4.425	6.1		4.425	-6.0146	2.2125	-2.1599	4.425	-3.1192
0.315	2.3625	4.7777		0.315	2.3625	-2.2713		0.63	4.725	13.194		0.63	4.725	-6.2743		0.63	4.725	6.3611		0.63	4.725	-3.266			4.725	13.194	2.3625	4.7777	4.725	6.3611		4.725	-6.2743	2.3625	-2.2713	4.725	-3.266
0.335	2.5125	4.9976		0.335	2.5125	-2.3807		0.67	5.025	13.606		0.67	5.025	-6.5269		0.67	5.025	6.6138		0.67	5.025	-3.4103			5.025	13.606	2.5125	4.9976	5.025	6.6138		5.025	-6.5269	2.5125	-2.3807	5.025	-3.4103
0.355	2.6625	5.2126		0.355	2.6625	-2.4797		0.71	5.325	14.002		0.71	5.325	-6.7709		0.71	5.325	6.8586		0.71	5.325	-3.5523			5.325	14.002	2.6625	5.2126	5.325	6.8586		5.325	-6.7709	2.6625	-2.4797	5.325	-3.5523
0.375	2.8125	5.423		0.375	2.8125	-2.5767		0.75	5.625	14.38		0.75	5.625	-7.0106		0.75	5.625	7.0964		0.75	5.625	-3.6921			5.625	14.38	2.8125	5.423	5.625	7.0964		5.625	-7.0106	2.8125	-2.5767	5.625	-3.6921
0.395	2.9625	5.624		0.395	2.9625	-2.6717		0.79	5.925	14.742		0.79	5.925	-7.2426		0.79	5.925	7.3275		0.79	5.925	-3.8298			5.925	14.742	2.9625	5.624	5.925	7.3275		5.925	-7.2426	2.9625	-2.6717	5.925	-3.8298
0.415	3.1125	5.8203		0.415	3.1125	-2.7649		0.83	6.225	15.084		0.83	6.225	-7.4709		0.83	6.225	7.5526		0.83	6.225	-3.9654			6.225	15.084	3.1125	5.8203	6.225	7.5526		6.225	-7.4709	3.1125	-2.7649	6.225	-3.9654
0.435	3.2625	6.0129		0.435	3.2625	-2.8564		0.87	6.525	15.411		0.87	6.525	-7.6835		0.87	6.525	7.772		0.87	6.525	-4.0991			6.525	15.411	3.2625	6.0129	6.525	7.772		6.525	-7.6835	3.2625	-2.8564	6.525	-4.0991
0.455	3.4125	6.202		0.455	3.4125	-2.9464		0.91	6.825	15.729		0.91	6.825	-7.9121		0.91	6.825	7.986		0.91	6.825	-4.231			6.825	15.729	3.4125	6.202	6.825	7.986		6.825	-7.9121	3.4125	-2.9464	6.825	-4.231
0.475	3.5625	6.3878		0.475	3.5625	-3.0351		0.95	7.125	16.038		0.95	7.125	-8.113		0.95	7.125	8.1947		0.95	7.125	-4.3611			7.125	16.038	3.5625	6.3878	7.125	8.1947		7.125	-8.113	3.5625	-3.0351	7.125	-4.3611
0.495	3.7125	6.5704		0.495	3.7125	-3.1225		0.975	7.3125	16.228		0.975	7.3125	-8.2509		0.975	7.3125	8.3226		0.975	7.3125	-4.4414			7.3125	16.228	3.7125	6.5704	7.3125	8.3226		7.3125	-8.2509	3.7125	-3.1225	7.3125	-4.4414
0.515	3.8625	6.75		0.515	3.8625	-3.2088		1	7.5	16.413		1	7.5	-8.3832		1	7.5	8.4487		1	7.5	-4.5211			7.5	16.413	3.8625	6.75	7.5	8.4487		7.5	-8.3832	3.8625	-3.2088	7.5	-4.5211
0.535	4.0125	6.9267		0.535	4.0125	-3.2938																					4.0125	6.9267						4.0125	-3.2938
0.555	4.1625	7.1007		0.555	4.1625	-3.3779																					4.1625	7.1007						4.1625	-3.3779
0.575	4.3125	7.2719		0.575	4.3125	-3.461																					4.3125	7.2719						4.3125	-3.461
0.595	4.4625	7.4406		0.595	4.4625	-3.5432																					4.4625	7.4406						4.4625	-3.5432
0.615	4.6125	7.6068		0.615	4.6125	-3.6246																					4.6125	7.6068						4.6125	-3.6246
0.635	4.7625	7.7707		0.635	4.7625	-3.7051																					4.7625	7.7707						4.7625	-3.7051
0.655	4.9125	7.932		0.655	4.9125	-3.7848																					4.9125	7.932						4.9125	-3.7848
0.675	5.0625	8.0911		0.675	5.0625	-3.8637																					5.0625	8.0911						5.0625	-3.8637
0.695	5.2125	8.248		0.695	5.2125	-3.9418																					5.2125	8.248						5.2125	-3.9418
0.715	5.3625	8.4029		0.715	5.3625	-4.0192																					5.3625	8.4029						5.3625	-4.0192
0.735	5.5125	8.5558		0.735	5.5125	-4.0958																					5.5125	8.5558						5.5125	-4.0958
0.755	5.6625	8.7067		0.755	5.6625	-4.1717																					5.6625	8.7067						5.6625	-4.1717
0.775	5.8125	8.8558		0.775	5.8125	-4.2469																					5.8125	8.8558						5.8125	-4.2469
0.795	5.9625	9.0031		0.795	5.9625	-4.3214																					5.9625	9.0031						5.9625	-4.3214
0.815	6.1125	9.1486		0.815	6.1125	-4.3953																					6.1125	9.1486						6.1125	-4.3953
0.835	6.2625	9.2925		0.835	6.2625	-4.4685																					6.2625	9.2925						6.2625	-4.4685
0.855	6.4125	9.4348		0.855	6.4125	-4.541																					6.4125	9.4348						6.4125	-4.541
0.875	6.5625	9.5754		0.875	6.5625	-4.6129																					6.5625	9.5754						6.5625	-4.6129
0.895	6.7125	9.7145		0.895	6.7125	-4.6842																					6.7125	9.7145						6.7125	-4.6842
0.915	6.8625	9.852		0.915	6.8625	-4.7549																					6.8625	9.852						6.8625	-4.7549
0.935	7.0125	9.9881		0.935	7.0125	-4.8251																					7.0125	9.9881						7.0125	-4.8251
0.955	7.1625	10.123		0.955	7.1625	-4.8946																					7.1625	10.123						7.1625	-4.8946
0.975	7.3125	10.256		0.975	7.3125	-4.9635																					7.3125	10.256						7.3125	-4.9635
0.9875	7.40625	10.339		0.9875	7.40625	-5.0063																					7.40625	10.339						7.40625	-5.0063
1	7.5	10.421		1	7.5	-5.0489																					7.5	10.421						7.5	-5.0489
AP								NP								RP									Combination load - Flexion							Combination load - Extension
Combination load								Combination load								Combination load									NP		AP		RP			NP		AP		RP
Flexion				Extension				Flexion				Extension				Flexion				Extension					moment	ROM	moment	ROM	moment	ROM		moment	ROM	moment	ROM	moment	ROM
time	moment	ROM		time	moment	ROM		time	moment	ROM		time	moment	ROM		time	moment	ROM		time	moment	ROM			0	0	0	0	0	0		0	0	0	0	0	0
0.02	5.6	0.1069		0.02	5.6	0.10729		0.02	5.6	0.13323		0.02	5.6	0.13323		0.02	5.6	0.048721		0.02	5.6	0.048851			5.6	0.13323	5.6	0.1069	5.6	0.048721		5.6	0.13323	5.6	0.10729	5.6	0.048851
0.04	11.2	0.21014		0.04	11.2	0.21165		0.04	11.2	0.26221		0.04	11.2	0.26221		0.04	11.2	0.095574		0.04	11.2	0.096079			11.2	0.26221	11.2	0.21014	11.2	0.095574		11.2	0.26221	11.2	0.21165	11.2	0.096079
0.07	19.6	0.35978		0.07	19.6	0.36418		0.07	19.6	0.44953		0.07	19.6	0.44953		0.07	19.6	0.1633		0.07	19.6	0.16477			19.6	0.44953	19.6	0.35978	19.6	0.1633		19.6	0.44953	19.6	0.36418	19.6	0.16477
0.11	30.8	0.54906		0.11	30.8	0.55895		0.11	30.8	0.68824		0.11	30.8	0.68824		0.11	30.8	0.25001		0.11	30.8	0.25345			30.8	0.68824	30.8	0.54906	30.8	0.25001		30.8	0.68824	30.8	0.55895	30.8	0.25345
0.15	42	0.72284		0.15	42	0.73896		0.15	42	0.90096		0.15	42	0.90096		0.15	42	0.33258		0.15	42	0.33853			42	0.90096	42	0.72284	42	0.33258		42	0.90096	42	0.73896	42	0.33853
0.19	53.2	0.87512		0.19	53.2	0.89727		0.19	53.2	1.0851		0.19	53.2	1.0851		0.19	53.2	0.41014		0.19	53.2	0.41901			53.2	1.0851	53.2	0.87512	53.2	0.41014		53.2	1.0851	53.2	0.89727	53.2	0.41901
0.23	64.4	1.0137		0.23	64.4	1.0433		0.23	64.4	1.2407		0.23	64.4	1.2407		0.23	64.4	0.47797		0.23	64.4	0.48898			64.4	1.2407	64.4	1.0137	64.4	0.47797		64.4	1.2407	64.4	1.0433	64.4	0.48898
0.27	75.6	1.1453		0.27	75.6	1.183		0.27	75.6	1.3674		0.27	75.6	1.3674		0.27	75.6	0.53406		0.27	75.6	0.54776			75.6	1.3674	75.6	1.1453	75.6	0.53406		75.6	1.3674	75.6	1.183	75.6	0.54776
0.31	86.8	1.2708		0.31	86.8	1.3171		0.31	86.8	1.4843		0.31	86.8	1.4843		0.31	86.8	0.58554		0.31	86.8	0.60224			86.8	1.4843	86.8	1.2708	86.8	0.58554		86.8	1.4843	86.8	1.3171	86.8	0.60224
0.35	98	1.3818		0.35	98	1.4318		0.35	98	1.595		0.35	98	1.595		0.35	98	0.63343		0.35	98	0.65299			98	1.595	98	1.3818	98	0.63343		98	1.595	98	1.4318	98	0.65299
0.39	109.2	1.4817		0.39	109.2	1.5393		0.39	109.2	1.6994		0.39	109.2	1.6994		0.39	109.2	0.67852		0.39	109.2	0.70109			109.2	1.6994	109.2	1.4817	109.2	0.67852		109.2	1.6994	109.2	1.5393	109.2	0.70109
0.43	120.4	1.5774		0.43	120.4	1.6429		0.43	120.4	1.7991		0.43	120.4	1.7991		0.43	120.4	0.72155		0.43	120.4	0.74724			120.4	1.7991	120.4	1.5774	120.4	0.72155		120.4	1.7991	120.4	1.6429	120.4	0.74724
0.47	131.6	1.6696		0.47	131.6	1.7421		0.47	131.6	1.8942		0.47	131.6	1.8942		0.47	131.6	0.76291		0.47	131.6	0.79172			131.6	1.8942	131.6	1.6696	131.6	0.76291		131.6	1.8942	131.6	1.7421	131.6	0.79172
0.51	142.8	1.7588		0.51	142.8	1.8391		0.51	142.8	1.9855		0.51	142.8	1.9855		0.51	142.8	0.80255		0.51	142.8	0.83464			142.8	1.9855	142.8	1.7588	142.8	0.80255		142.8	1.9855	142.8	1.8391	142.8	0.83464
0.55	154	1.8449		0.55	154	1.933		0.55	154	2.0732		0.55	154	2.0732		0.55	154	0.84073		0.55	154	0.87618			154	2.0732	154	1.8449	154	0.84073		154	2.0732	154	1.933	154	0.87618
0.59	165.2	1.9283		0.59	165.2	2.0245		0.59	165.2	2.1534		0.59	165.2	2.1534		0.59	165.2	0.87767		0.59	165.2	0.91615			165.2	2.1534	165.2	1.9283	165.2	0.87767		165.2	2.1534	165.2	2.0245	165.2	0.91615
0.63	176.4	2.0093		0.63	176.4	2.1135		0.63	176.4	2.2392		0.63	176.4	2.2392		0.63	176.4	0.91353		0.63	176.4	0.95548			176.4	2.2392	176.4	2.0093	176.4	0.91353		176.4	2.2392	176.4	2.1135	176.4	0.95548
0.67	187.6	2.0881		0.67	187.6	2.2004		0.67	187.6	2.3122		0.67	187.6	2.3122		0.67	187.6	0.94839		0.67	187.6	0.99383			187.6	2.3122	187.6	2.0881	187.6	0.94839		187.6	2.3122	187.6	2.2004	187.6	0.99383
0.71	198.8	2.1648		0.71	198.8	2.2852		0.71	198.8	2.3829		0.71	198.8	2.3829		0.71	198.8	0.98234		0.71	198.8	1.0314			198.8	2.3829	198.8	2.1648	198.8	0.98234		198.8	2.3829	198.8	2.2852	198.8	1.0314
0.75	210	2.2396		0.75	210	2.3682		0.75	210	2.4536		0.75	210	2.4536		0.75	210	1.0155		0.75	210	1.0681			210	2.4536	210	2.2396	210	1.0155		210	2.4536	210	2.3682	210	1.0681
0.79	221.2	2.3126		0.79	221.2	2.4492		0.79	221.2	2.522		0.79	221.2	2.522		0.79	221.2	1.0478		0.79	221.2	1.1041			221.2	2.522	221.2	2.3126	221.2	1.0478		221.2	2.522	221.2	2.4492	221.2	1.1041
0.83	232.4	2.384		0.83	232.4	2.5286		0.83	232.4	2.5868		0.83	232.4	2.5868		0.83	232.4	1.0794		0.83	232.4	1.1394			232.4	2.5868	232.4	2.384	232.4	1.0794		232.4	2.5868	232.4	2.5286	232.4	1.1394
0.87	243.6	2.4538		0.87	243.6	2.6064		0.87	243.6	2.6451		0.87	243.6	2.6451		0.87	243.6	1.109		0.87	243.6	1.1707			243.6	2.6451	243.6	2.4538	243.6	1.109		243.6	2.6451	243.6	2.6064	243.6	1.1707
0.91	254.8	2.5221		0.91	254.8	2.6826		0.91	254.8	2.702		0.91	254.8	2.702		0.91	254.8	1.1361		0.91	254.8	1.2004			254.8	2.702	254.8	2.5221	254.8	1.1361		254.8	2.702	254.8	2.6826	254.8	1.2004
0.95	266	2.589		0.95	266	2.7573		0.95	266	2.7412		0.95	266	2.7412		0.95	266	1.1615		0.95	266	1.2295			266	2.7412	266	2.589	266	1.1615		266	2.7412	266	2.7573	266	1.2295
0.975	273	2.6301		0.975	273	2.8013		0.975	273	2.7714		0.975	273	2.7714		0.975	273	1.1775		0.975	273	1.2466			273	2.7714	273	2.6301	273	1.1775		273	2.7714	273	2.8013	273	1.2466
1	280	2.6707		1	280	2.849		1	280	2.8067		1	280	2.8067		1	280	1.1942		1	280	1.2673			280	2.8067	280	2.6707	280	1.1942		280	2.8067	280	2.849	280	1.2673
1.02	0.15	2.7895		1.02	0.15	2.7258		1.02	0.15	3.0028		1.02	0.15	2.6317		1.02	0.15	1.3135		1.02	0.15	1.1429			0	2.8067	0	2.6707	0	1.1942		0	2.8067	0	2.849	0	1.2673
1.04	0.3	2.9084		1.04	0.3	2.607		1.04	0.3	3.2334		1.04	0.3	2.46		1.04	0.3	1.4384		1.04	0.3	1.022			0.15	3.0028	0.15	2.7895	0.15	1.3135		0.15	2.6317	0.15	2.7258	0.15	1.1429
1.07	0.525	3.0856		1.07	0.525	2.4181		1.07	0.525	3.6992		1.07	0.525	2.1741		1.07	0.525	1.6266		1.07	0.525	0.83409			0.3	3.2334	0.3	2.9084	0.3	1.4384		0.3	2.46	0.3	2.607	0.3	1.022
1.11	0.825	3.3752		1.1	0.75	2.237		1.1	0.75	4.3038		1.11	0.825	1.8167		1.11	0.825	1.8775		1.1	0.75	0.6607			0.525	3.6992	0.525	3.0856	0.525	1.6266		0.525	2.1741	0.525	2.4181	0.525	0.83409
1.15	1.125	3.6649		1.14	1.05	2.011		1.14	1.05	4.98		1.15	1.125	1.4322		1.15	1.125	2.1351		1.14	1.05	0.43112			0.75	4.3038	0.825	3.3752	0.825	1.8775		0.825	1.8167	0.75	2.237	0.75	0.6607
1.19	1.425	3.9349		1.18	1.35	1.7884		1.18	1.35	5.8461		1.19	1.425	1.1009		1.19	1.425	2.4374		1.18	1.35	0.22306			1.05	4.98	1.125	3.6649	1.125	2.1351		1.125	1.4322	1.05	2.011	1.05	0.43112
1.23	1.725	4.1934		1.22	1.65	1.575		1.22	1.65	6.8735		1.23	1.725	0.73488		1.23	1.725	2.718		1.22	1.65	0.011844			1.35	5.8461	1.425	3.9349	1.425	2.4374		1.425	1.1009	1.35	1.7884	1.35	0.22306
1.27	2.025	4.5022		1.26	1.95	1.339		1.26	1.95	7.7984		1.27	2.025	0.42598		1.27	2.025	2.9838		1.26	1.95	-0.18015			1.65	6.8735	1.725	4.1934	1.725	2.718		1.725	0.73488	1.65	1.575	1.65	0.011844
1.31	2.325	4.7977		1.3	2.25	1.1166		1.3	2.25	8.6585		1.31	2.325	0.076601		1.31	2.325	3.2324		1.3	2.25	-0.37612			1.95	7.7984	2.025	4.5022	2.025	2.9838		2.025	0.42598	1.95	1.339	1.95	-0.18015
1.35	2.625	5.0839		1.34	2.55	0.89649		1.34	2.55	9.3664		1.35	2.625	-0.21739		1.35	2.625	3.5045		1.34	2.55	-0.56142			2.25	8.6585	2.325	4.7977	2.325	3.2324		2.325	0.076601	2.25	1.1166	2.25	-0.37612
1.39	2.925	5.3628		1.38	2.85	0.67906		1.38	2.85	10.061		1.39	2.925	-0.56007		1.39	2.925	3.7782		1.38	2.85	-0.73614			2.55	9.3664	2.625	5.0839	2.625	3.5045		2.625	-0.21739	2.55	0.89649	2.55	-0.56142
1.43	3.225	5.6752		1.42	3.15	0.46282		1.42	3.15	10.655		1.43	3.225	-0.88681		1.43	3.225	4.042		1.42	3.15	-0.91881			2.85	10.061	2.925	5.3628	2.925	3.7782		2.925	-0.56007	2.85	0.67906	2.85	-0.73614
1.47	3.525	6.0011		1.46	3.45	0.24684		1.46	3.45	11.18		1.47	3.525	-1.1783		1.47	3.525	4.2938		1.46	3.45	-1.0924			3.15	10.655	3.225	5.6752	3.225	4.042		3.225	-0.88681	3.15	0.46282	3.15	-0.91881
1.51	3.825	6.3214		1.5	3.75	0.030666		1.5	3.75	11.784		1.51	3.825	-1.5511		1.51	3.825	4.5354		1.5	3.75	-1.2639			3.45	11.18	3.525	6.0011	3.525	4.2938		3.525	-1.1783	3.45	0.24684	3.45	-1.0924
1.55	4.125	6.6399		1.54	4.05	-0.18689		1.54	4.05	12.297		1.55	4.125	-1.8903		1.55	4.125	4.7719		1.54	4.05	-1.4346			3.75	11.784	3.825	6.3214	3.825	4.5354		3.825	-1.5511	3.75	0.030666	3.75	-1.2639
1.59	4.425	6.9556		1.58	4.35	-0.4097		1.58	4.35	12.737		1.59	4.425	-2.2435		1.59	4.425	5.021		1.58	4.35	-1.6067			4.05	12.297	4.125	6.6399	4.125	4.7719		4.125	-1.8903	4.05	-0.18689	4.05	-1.4346
1.63	4.725	7.2626		1.62	4.65	-0.63672		1.62	4.65	13.221		1.63	4.725	-2.6139		1.63	4.725	5.2906		1.62	4.65	-1.7819			4.35	12.737	4.425	6.9556	4.425	5.021		4.425	-2.2435	4.35	-0.4097	4.35	-1.6067
1.67	5.025	7.5529		1.66	4.95	-0.87481		1.66	4.95	13.661		1.67	5.025	-2.9772		1.67	5.025	5.553		1.66	4.95	-1.9597			4.65	13.221	4.725	7.2626	4.725	5.2906		4.725	-2.6139	4.65	-0.63672	4.65	-1.7819
1.71	5.325	7.8458		1.7	5.25	-1.1667		1.7	5.25	14.044		1.71	5.325	-3.5684		1.71	5.325	5.8051		1.7	5.25	-2.1311			4.95	13.661	5.025	7.5529	5.025	5.553		5.025	-2.9772	4.95	-0.87481	4.95	-1.9597
1.75	5.625	8.1322		1.74	5.55	-1.4799		1.74	5.55	14.476		1.75	5.625	-4.0571		1.75	5.625	6.0526		1.74	5.55	-2.3217			5.25	14.044	5.325	7.8458	5.325	5.8051		5.325	-3.5684	5.25	-1.1667	5.25	-2.1311
1.79	5.925	8.4124		1.78	5.85	-1.7907		1.78	5.85	14.813		1.79	5.925	-4.5168		1.79	5.925	6.2919		1.78	5.85	-2.4967			5.55	14.476	5.625	8.1322	5.625	6.0526		5.625	-4.0571	5.55	-1.4799	5.55	-2.3217
1.83	6.225	8.687		1.82	6.15	-2.0826		1.82	6.15	15.187		1.83	6.225	-4.8336		1.83	6.225	6.5234		1.82	6.15	-2.7025			5.85	14.813	5.925	8.4124	5.925	6.2919		5.925	-4.5168	5.85	-1.7907	5.85	-2.4967
1.87	6.525	8.9465		1.86	6.45	-2.3464		1.86	6.45	15.533		1.87	6.525	-5.2569		1.87	6.525	6.751		1.86	6.45	-2.8949			6.15	15.187	6.225	8.687	6.225	6.5234		6.225	-4.8336	6.15	-2.0826	6.15	-2.7025
1.91	6.825	9.2098		1.9	6.75	-2.5795		1.9	6.75	15.841		1.91	6.825	-5.6507		1.91	6.825	6.9723		1.9	6.75	-3.0714			6.45	15.533	6.525	8.9465	6.525	6.751		6.525	-5.2569	6.45	-2.3464	6.45	-2.8949
1.95	7.125	9.4685		1.94	7.05	-2.7938		1.94	7.05	16.183		1.95	7.125	-6.025		1.95	7.125	7.1866		1.94	7.05	-3.2595			6.75	15.841	6.825	9.2098	6.825	6.9723		6.825	-5.6507	6.75	-2.5795	6.75	-3.0714
1.975	7.3125	9.6277		1.98	7.35	-2.9935		1.98	7.35	16.471		1.975	7.3125	-6.2248		1.975	7.3125	7.3194		1.98	7.35	-3.42			7.05	16.183	7.125	9.4685	7.125	7.1866		7.125	-6.025	7.05	-2.7938	7.05	-3.2595
2	7.5	9.7852		2	7.5	-3.0842		2	7.5	16.645		2	7.5	-6.4094		2	7.5	7.4503		2	7.5	-3.5105			7.35	16.471	7.3125	9.6277	7.3125	7.3194		7.3125	-6.2248	7.35	-2.9935	7.35	-3.42
																									7.5	16.645	7.5	9.7852	7.5	7.4503		7.5	-6.4094	7.5	-3.0842	7.5	-3.5105

## Sheet: cage8 F-E ROM
AP								NP								RP									Pure moment - Flexion							Pure moment - Extension
Pure moment								Pure moment								Pure moment									NP		AP		RP			NP		AP		RP
Flexion				Extension				Flexion				Extension				Flexion				Extension					moment	ROM	moment	ROM	moment	ROM		moment	ROM	moment	ROM	moment	ROM
time	moment	ROM		time	moment	ROM		time	moment	ROM		time	moment	ROM		time	moment	ROM		time	moment	ROM			0	0	0	0	0	0		0	0	0	0	0	0
0.02	0.15	0.72812		0.02	0.15	-0.22018		0.02	0.15	0.98821		0.02	0.15	-0.3965		0.02	0.15	0.5535		0.01	0.075	-0.10926			0.15	0.98821	0.15	0.72812	0.15	0.5535		0.15	-0.3965	0.15	-0.22018	0.075	-0.10926
0.04	0.3	1.4163		0.04	0.3	-0.43364		0.04	0.3	1.9216		0.04	0.3	-0.76134		0.04	0.3	1.0696		0.02	0.15	-0.21383			0.3	1.9216	0.3	1.4163	0.3	1.0696		0.3	-0.76134	0.3	-0.43364	0.15	-0.21383
0.07	0.525	2.3503		0.07	0.525	-0.74247		0.07	0.525	3.1762		0.07	0.525	-1.2612		0.07	0.525	1.7739		0.035	0.2625	-0.36439			0.525	3.1762	0.525	2.3503	0.525	1.7739		0.525	-1.2612	0.525	-0.74247	0.2625	-0.36439
0.11	0.825	3.3583		0.11	0.825	-1.1276		0.11	0.825	4.497		0.11	0.825	-1.8563		0.11	0.825	2.5669		0.055	0.4125	-0.55755			0.825	4.497	0.825	3.3583	0.825	2.5669		0.825	-1.8563	0.825	-1.1276	0.4125	-0.55755
0.15	1.125	4.1816		0.15	1.125	-1.4738		0.15	1.125	5.5938		0.15	1.125	-2.3803		0.15	1.125	3.2228		0.075	0.5625	-0.74275			1.125	5.5938	1.125	4.1816	1.125	3.2228		1.125	-2.3803	1.125	-1.4738	0.5625	-0.74275
0.19	1.425	4.9097		0.19	1.425	-1.7963		0.19	1.425	6.5751		0.19	1.425	-2.8375		0.19	1.425	3.7832		0.095	0.7125	-0.91897			1.425	6.5751	1.425	4.9097	1.425	3.7832		1.425	-2.8375	1.425	-1.7963	0.7125	-0.91897
0.23	1.725	5.5698		0.23	1.725	-2.1011		0.23	1.725	7.4392		0.23	1.725	-3.232		0.23	1.725	4.2811		0.115	0.8625	-1.0874			1.725	7.4392	1.725	5.5698	1.725	4.2811		1.725	-3.232	1.725	-2.1011	0.8625	-1.0874
0.27	2.025	6.182		0.27	2.025	-2.3804		0.27	2.025	8.2127		0.27	2.025	-3.6002		0.27	2.025	4.7355		0.135	1.0125	-1.2493			2.025	8.2127	2.025	6.182	2.025	4.7355		2.025	-3.6002	2.025	-2.3804	1.0125	-1.2493
0.31	2.325	6.7506		0.31	2.325	-2.623		0.31	2.325	8.9207		0.31	2.325	-3.9481		0.31	2.325	5.1514		0.155	1.1625	-1.4052			2.325	8.9207	2.325	6.7506	2.325	5.1514		2.325	-3.9481	2.325	-2.623	1.1625	-1.4052
0.35	2.625	7.2845		0.35	2.625	-2.8528		0.35	2.625	9.5765		0.35	2.625	-4.2797		0.35	2.625	5.5376		0.175	1.3125	-1.5554			2.625	9.5765	2.625	7.2845	2.625	5.5376		2.625	-4.2797	2.625	-2.8528	1.3125	-1.5554
0.39	2.925	7.7842		0.39	2.925	-3.0706		0.39	2.925	10.188		0.39	2.925	-4.5973		0.39	2.925	5.9014		0.195	1.4625	-1.7002			2.925	10.188	2.925	7.7842	2.925	5.9014		2.925	-4.5973	2.925	-3.0706	1.4625	-1.7002
0.43	3.225	8.2487		0.43	3.225	-3.2791		0.43	3.225	10.761		0.43	3.225	-4.904		0.43	3.225	6.2444		0.215	1.6125	-1.8392			3.225	10.761	3.225	8.2487	3.225	6.2444		3.225	-4.904	3.225	-3.2791	1.6125	-1.8392
0.47	3.525	8.6938		0.47	3.525	-3.4798		0.47	3.525	11.3		0.47	3.525	-5.2017		0.47	3.525	6.5699		0.235	1.7625	-1.9728			3.525	11.3	3.525	8.6938	3.525	6.5699		3.525	-5.2017	3.525	-3.4798	1.7625	-1.9728
0.51	3.825	9.117		0.51	3.825	-3.6741		0.51	3.825	11.811		0.51	3.825	-5.4859		0.51	3.825	6.8802		0.255	1.9125	-2.0966			3.825	11.811	3.825	9.117	3.825	6.8802		3.825	-5.4859	3.825	-3.6741	1.9125	-2.0966
0.55	4.125	9.5222		0.55	4.125	-3.8628		0.55	4.125	12.292		0.55	4.125	-5.7611		0.55	4.125	7.1771		0.275	2.0625	-2.2164			4.125	12.292	4.125	9.5222	4.125	7.1771		4.125	-5.7611	4.125	-3.8628	2.0625	-2.2164
0.59	4.425	9.9034		0.59	4.425	-4.0465		0.59	4.425	12.745		0.59	4.425	-6.0295		0.59	4.425	7.4622		0.295	2.2125	-2.3326			4.425	12.745	4.425	9.9034	4.425	7.4622		4.425	-6.0295	4.425	-4.0465	2.2125	-2.3326
0.63	4.725	10.282		0.63	4.725	-4.2253		0.63	4.725	13.175		0.63	4.725	-6.2899		0.63	4.725	7.7362		0.315	2.3625	-2.446			4.725	13.175	4.725	10.282	4.725	7.7362		4.725	-6.2899	4.725	-4.2253	2.3625	-2.446
0.67	5.025	10.646		0.67	5.025	-4.3997		0.67	5.025	13.588		0.67	5.025	-6.5432		0.67	5.025	8.0001		0.335	2.5125	-2.5568			5.025	13.588	5.025	10.646	5.025	8.0001		5.025	-6.5432	5.025	-4.3997	2.5125	-2.5568
0.71	5.325	11.006		0.71	5.325	-4.5698		0.71	5.325	13.984		0.71	5.325	-6.7878		0.71	5.325	8.2547		0.355	2.6625	-2.6652			5.325	13.984	5.325	11.006	5.325	8.2547		5.325	-6.7878	5.325	-4.5698	2.6625	-2.6652
0.75	5.625	11.346		0.75	5.625	-4.736		0.75	5.625	14.362		0.75	5.625	-7.028		0.75	5.625	8.501		0.375	2.8125	-2.7715			5.625	14.362	5.625	11.346	5.625	8.501		5.625	-7.028	5.625	-4.736	2.8125	-2.7715
0.79	5.925	11.673		0.79	5.925	-4.8984		0.79	5.925	14.724		0.79	5.925	-7.2603		0.79	5.925	8.7398		0.395	2.9625	-2.8759			5.925	14.724	5.925	11.673	5.925	8.7398		5.925	-7.2603	5.925	-4.8984	2.9625	-2.8759
0.83	6.225	11.997		0.83	6.225	-5.0573		0.83	6.225	15.068		0.83	6.225	-7.489		0.83	6.225	8.9714		0.415	3.1125	-2.9788			6.225	15.068	6.225	11.997	6.225	8.9714		6.225	-7.489	6.225	-5.0573	3.1125	-2.9788
0.87	6.525	12.317		0.87	6.525	-5.2092		0.87	6.525	15.396		0.87	6.525	-7.702		0.87	6.525	9.1966		0.435	3.2625	-3.0803			6.525	15.396	6.525	12.317	6.525	9.1966		6.525	-7.702	6.525	-5.2092	3.2625	-3.0803
0.91	6.825	12.621		0.91	6.825	-5.3574		0.91	6.825	15.714		0.91	6.825	-7.931		0.91	6.825	9.4162		0.455	3.4125	-3.1805			6.825	15.714	6.825	12.621	6.825	9.4162		6.825	-7.931	6.825	-5.3574	3.4125	-3.1805
0.95	7.125	12.919		0.95	7.125	-5.5027		0.95	7.125	16.023		0.95	7.125	-8.132		0.95	7.125	9.6306		0.475	3.5625	-3.2795			7.125	16.023	7.125	12.919	7.125	9.6306		7.125	-8.132	7.125	-5.5027	3.5625	-3.2795
0.975	7.3125	13.099		0.975	7.3125	-5.5921		0.975	7.3125	16.212		0.975	7.3125	-8.2703		0.975	7.3125	9.762		0.495	3.7125	-3.3773			7.3125	16.212	7.3125	13.099	7.3125	9.762		7.3125	-8.2703	7.3125	-5.5921	3.7125	-3.3773
1	7.5	13.282		1	7.5	-5.6786		1	7.5	16.397		1	7.5	-8.4027		1	7.5	9.8915		0.515	3.8625	-3.4739			7.5	16.397	7.5	13.282	7.5	9.8915		7.5	-8.4027	7.5	-5.6786	3.8625	-3.4739
																				0.535	4.0125	-3.5694														4.0125	-3.5694
																				0.555	4.1625	-3.664														4.1625	-3.664
																				0.575	4.3125	-3.7577														4.3125	-3.7577
																				0.595	4.4625	-3.8504														4.4625	-3.8504
																				0.615	4.6125	-3.9423														4.6125	-3.9423
																				0.635	4.7625	-4.0332														4.7625	-4.0332
																				0.655	4.9125	-4.1233														4.9125	-4.1233
																				0.675	5.0625	-4.2126														5.0625	-4.2126
																				0.695	5.2125	-4.301														5.2125	-4.301
																				0.715	5.3625	-4.3888														5.3625	-4.3888
																				0.735	5.5125	-4.4757														5.5125	-4.4757
																				0.755	5.6625	-4.562														5.6625	-4.562
																				0.775	5.8125	-4.6475														5.8125	-4.6475
																				0.795	5.9625	-4.7323														5.9625	-4.7323
																				0.815	6.1125	-4.8165														6.1125	-4.8165
																				0.835	6.2625	-4.9														6.2625	-4.9
																				0.855	6.4125	-4.9828														6.4125	-4.9828
																				0.875	6.5625	-5.0649														6.5625	-5.0649
																				0.895	6.7125	-5.1465														6.7125	-5.1465
																				0.915	6.8625	-5.2274														6.8625	-5.2274
																				0.935	7.0125	-5.3078														7.0125	-5.3078
																				0.955	7.1625	-5.3875														7.1625	-5.3875
																				0.975	7.3125	-5.4667														7.3125	-5.4667
																				0.9875	7.40625	-5.5159														7.40625	-5.5159
																				1	7.5	-5.5649														7.5	-5.5649
AP								NP								RP									Combination load - Flexion							Combination load - Extension
Combination load								Combination load								Combination load									NP		AP		RP			NP		AP		RP
Flexion				Extension				Flexion				Extension				Flexion				Extension					moment	ROM	moment	ROM	moment	ROM		moment	ROM	moment	ROM	moment	ROM
time	moment	ROM		time	moment	ROM		time	moment	ROM		time	moment	ROM		time	moment	ROM		time	moment	ROM			0	0	0	0	0	0		0	0	0	0	0	0
0.02	5.6	0.10846		0.02	5.6	0.10888		0.02	5.6	0.13237		0.02	5.6	0.13312		0.02	5.6	0.050591		0.02	5.6	0.050737			5.6	0.13237	5.6	0.10846	5.6	0.050591		5.6	0.13312	5.6	0.10888	5.6	0.050737
0.04	11.2	0.21317		0.04	11.2	0.21473		0.04	11.2	0.25898		0.04	11.2	0.26197		0.04	11.2	0.099199		0.04	11.2	0.099754			11.2	0.25898	11.2	0.21317	11.2	0.099199		11.2	0.26197	11.2	0.21473	11.2	0.099754
0.07	19.6	0.36475		0.07	19.6	0.36933		0.07	19.6	0.4406		0.07	19.6	0.44913		0.07	19.6	0.16935		0.07	19.6	0.17097			19.6	0.4406	19.6	0.36475	19.6	0.16935		19.6	0.44913	19.6	0.36933	19.6	0.17097
0.11	30.8	0.55639		0.11	30.8	0.56699		0.11	30.8	0.66898		0.11	30.8	0.68824		0.11	30.8	0.25891		0.11	30.8	0.26267			30.8	0.66898	30.8	0.55639	30.8	0.25891		30.8	0.68824	30.8	0.56699	30.8	0.26267
0.15	42	0.7333		0.15	42	0.75001		0.15	42	0.8716		0.15	42	0.901		0.15	42	0.34385		0.15	42	0.35043			42	0.8716	42	0.7333	42	0.34385		42	0.901	42	0.75001	42	0.35043
0.19	53.2	0.88822		0.19	53.2	0.91092		0.19	53.2	1.0437		0.19	53.2	1.0857		0.19	53.2	0.42347		0.19	53.2	0.43327			53.2	1.0437	53.2	0.88822	53.2	0.42347		53.2	1.0857	53.2	0.91092	53.2	0.43327
0.23	64.4	1.0287		0.23	64.4	1.06		0.23	64.4	1.194		0.23	64.4	1.2419		0.23	64.4	0.49198		0.23	64.4	0.50394			64.4	1.194	64.4	1.0287	64.4	0.49198		64.4	1.2419	64.4	1.06	64.4	0.50394
0.27	75.6	1.1634		0.27	75.6	1.2025		0.27	75.6	1.3077		0.27	75.6	1.369		0.27	75.6	0.54946		0.27	75.6	0.56441			75.6	1.3077	75.6	1.1634	75.6	0.54946		75.6	1.369	75.6	1.2025	75.6	0.56441
0.31	86.8	1.2916		0.31	86.8	1.3392		0.31	86.8	1.4159		0.31	86.8	1.4862		0.31	86.8	0.60229		0.31	86.8	0.61993			86.8	1.4159	86.8	1.2916	86.8	0.60229		86.8	1.4862	86.8	1.3392	86.8	0.61993
0.35	98	1.4041		0.35	98	1.4547		0.35	98	1.5154		0.35	98	1.5972		0.35	98	0.6515		0.35	98	0.67216			98	1.5154	98	1.4041	98	0.6515		98	1.5972	98	1.4547	98	0.67216
0.39	109.2	1.5063		0.39	109.2	1.5646		0.39	109.2	1.6089		0.39	109.2	1.7021		0.39	109.2	0.69784		0.39	109.2	0.72164			109.2	1.6089	109.2	1.5063	109.2	0.69784		109.2	1.7021	109.2	1.5646	109.2	0.72164
0.43	120.4	1.6048		0.43	120.4	1.6703		0.43	120.4	1.6972		0.43	120.4	1.8023		0.43	120.4	0.74203		0.43	120.4	0.76915			120.4	1.6972	120.4	1.6048	120.4	0.74203		120.4	1.8023	120.4	1.6703	120.4	0.76915
0.47	131.6	1.699		0.47	131.6	1.7725		0.47	131.6	1.7809		0.47	131.6	1.8978		0.47	131.6	0.78452		0.47	131.6	0.81489			131.6	1.7809	131.6	1.699	131.6	0.78452		131.6	1.8978	131.6	1.7725	131.6	0.81489
0.51	142.8	1.7899		0.51	142.8	1.8714		0.51	142.8	1.8605		0.51	142.8	1.9896		0.51	142.8	0.82521		0.51	142.8	0.85909			142.8	1.8605	142.8	1.7899	142.8	0.82521		142.8	1.9896	142.8	1.8714	142.8	0.85909
0.55	154	1.8778		0.55	154	1.9675		0.55	154	1.9365		0.55	154	2.0735		0.55	154	0.86441		0.55	154	0.90186			154	1.9365	154	1.8778	154	0.86441		154	2.0735	154	1.9675	154	0.90186
0.59	165.2	1.9631		0.59	165.2	2.061		0.59	165.2	2.0093		0.59	165.2	2.1625		0.59	165.2	0.9023		0.59	165.2	0.94341			165.2	2.0093	165.2	1.9631	165.2	0.9023		165.2	2.1625	165.2	2.061	165.2	0.94341
0.63	176.4	2.046		0.63	176.4	2.152		0.63	176.4	2.0791		0.63	176.4	2.24		0.63	176.4	0.93904		0.63	176.4	0.98383			176.4	2.0791	176.4	2.046	176.4	0.93904		176.4	2.24	176.4	2.152	176.4	0.98383
0.67	187.6	2.1266		0.67	187.6	2.2407		0.67	187.6	2.1463		0.67	187.6	2.3214		0.67	187.6	0.97472		0.67	187.6	1.0233			187.6	2.1463	187.6	2.1266	187.6	0.97472		187.6	2.3214	187.6	2.2407	187.6	1.0233
0.71	198.8	2.205		0.71	198.8	2.3273		0.71	198.8	2.2089		0.71	198.8	2.3906		0.71	198.8	1.0094		0.71	198.8	1.0619			198.8	2.2089	198.8	2.205	198.8	1.0094		198.8	2.3906	198.8	2.3273	198.8	1.0619
0.75	210	2.2815		0.75	210	2.4118		0.75	210	2.268		0.75	210	2.4596		0.75	210	1.0433		0.75	210	1.0997			210	2.268	210	2.2815	210	1.0433		210	2.4596	210	2.4118	210	1.0997
0.79	221.2	2.3561		0.79	221.2	2.4945		0.79	221.2	2.325		0.79	221.2	2.5284		0.79	221.2	1.0763		0.79	221.2	1.1367			221.2	2.325	221.2	2.3561	221.2	1.0763		221.2	2.5284	221.2	2.4945	221.2	1.1367
0.83	232.4	2.429		0.83	232.4	2.5754		0.83	232.4	2.3803		0.83	232.4	2.5936		0.83	232.4	1.1087		0.83	232.4	1.1717			232.4	2.3803	232.4	2.429	232.4	1.1087		232.4	2.5936	232.4	2.5754	232.4	1.1717
0.87	243.6	2.5003		0.87	243.6	2.6545		0.87	243.6	2.4331		0.87	243.6	2.6523		0.87	243.6	1.1374		0.87	243.6	1.2042			243.6	2.4331	243.6	2.5003	243.6	1.1374		243.6	2.6523	243.6	2.6545	243.6	1.2042
0.91	254.8	2.5701		0.91	254.8	2.732		0.91	254.8	2.4812		0.91	254.8	2.7068		0.91	254.8	1.165		0.91	254.8	1.2342			254.8	2.4812	254.8	2.5701	254.8	1.165		254.8	2.7068	254.8	2.732	254.8	1.2342
0.95	266	2.6384		0.95	266	2.8046		0.95	266	2.5249		0.95	266	2.7543		0.95	266	1.1913		0.95	266	1.2644			266	2.5249	266	2.6384	266	1.1913		266	2.7543	266	2.8046	266	1.2644
0.975	273	2.6802		0.975	273	2.8517		0.975	273	2.5438		0.975	273	2.7791		0.975	273	1.2075		0.975	273	1.283			273	2.5438	273	2.6802	273	1.2075		273	2.7791	273	2.8517	273	1.283
1	280	2.7216		1	280	2.8975		1	280	2.5668		1	280	2.802		1	280	1.2244		1	280	1.3019			280	2.5668	280	2.7216	280	1.2244		280	2.802	280	2.8975	280	1.3019
1.02	0.15	2.8451		1.02	0.15	2.7719		1.02	0.15	2.735		1.02	0.15	2.6317		1.02	0.15	1.353		1.02	0.15	1.1709			0	2.5668	0	2.7216	0	1.2244		0	2.802	0	2.8975	0	1.3019
1.04	0.3	2.9669		1.04	0.3	2.6484		1.04	0.3	2.9703		1.04	0.3	2.4552		1.04	0.3	1.489		1.04	0.3	1.0409			0.15	2.735	0.15	2.8451	0.15	1.353		0.15	2.6317	0.15	2.7719	0.15	1.1709
1.07	0.525	3.2738		1.07	0.525	2.4585		1.07	0.525	3.3324		1.07	0.525	2.1878		1.07	0.525	1.6928		1.07	0.525	0.84817			0.3	2.9703	0.3	2.9669	0.3	1.489		0.3	2.4552	0.3	2.6484	0.3	1.0409
1.11	0.825	3.6661		1.11	0.825	2.1961		1.11	0.825	3.9829		1.11	0.825	1.7896		1.11	0.825	1.9855		1.11	0.825	0.59352			0.525	3.3324	0.525	3.2738	0.525	1.6928		0.525	2.1878	0.525	2.4585	0.525	0.84817
1.15	1.125	4.0083		1.15	1.125	1.9687		1.15	1.125	4.5953		1.15	1.125	1.4416		1.15	1.125	2.3915		1.15	1.125	0.33762			0.825	3.9829	0.825	3.6661	0.825	1.9855		0.825	1.7896	0.825	2.1961	0.825	0.59352
1.19	1.425	4.3552		1.19	1.425	1.738		1.19	1.425	5.2473		1.19	1.425	1.0576		1.19	1.425	2.7525		1.19	1.425	0.099735			1.125	4.5953	1.125	4.0083	1.125	2.3915		1.125	1.4416	1.125	1.9687	1.125	0.33762
1.23	1.725	4.8		1.23	1.725	1.5058		1.23	1.725	6.0124		1.23	1.725	0.73591		1.23	1.725	3.0718		1.23	1.725	-0.13445			1.425	5.2473	1.425	4.3552	1.425	2.7525		1.425	1.0576	1.425	1.738	1.425	0.099735
1.27	2.025	5.1763		1.27	2.025	1.27		1.27	2.025	6.7757		1.27	2.025	0.37227		1.27	2.025	3.369		1.27	2.025	-0.36975			1.725	6.0124	1.725	4.8	1.725	3.0718		1.725	0.73591	1.725	1.5058	1.725	-0.13445
1.31	2.325	5.5597		1.31	2.325	1.0377		1.31	2.325	7.5519		1.31	2.325	0.070317		1.31	2.325	3.7431		1.31	2.325	-0.59417			2.025	6.7757	2.025	5.1763	2.025	3.369		2.025	0.37227	2.025	1.27	2.025	-0.36975
1.35	2.625	5.958		1.35	2.625	0.80084		1.35	2.625	8.3128		1.35	2.625	-0.27972		1.35	2.625	4.0875		1.35	2.625	-0.81638			2.325	7.5519	2.325	5.5597	2.325	3.7431		2.325	0.070317	2.325	1.0377	2.325	-0.59417
1.39	2.925	6.4439		1.39	2.925	0.57304		1.39	2.925	8.9718		1.39	2.925	-0.60191		1.39	2.925	4.4136		1.39	2.925	-1.0408			2.625	8.3128	2.625	5.958	2.625	4.0875		2.625	-0.27972	2.625	0.80084	2.625	-0.81638
1.43	3.225	6.8989		1.43	3.225	0.32988		1.43	3.225	9.5958		1.43	3.225	-0.89935		1.43	3.225	4.7171		1.43	3.225	-1.2467			2.925	8.9718	2.925	6.4439	2.925	4.4136		2.925	-0.60191	2.925	0.57304	2.925	-1.0408
1.47	3.525	7.3236		1.47	3.525	0.11093		1.47	3.525	10.176		1.47	3.525	-1.2581		1.47	3.525	5.0073		1.47	3.525	-1.4528			3.225	9.5958	3.225	6.8989	3.225	4.7171		3.225	-0.89935	3.225	0.32988	3.225	-1.2467
1.51	3.825	7.7411		1.51	3.825	-0.13484		1.51	3.825	10.732		1.51	3.825	-1.6077		1.51	3.825	5.2818		1.51	3.825	-1.665			3.525	10.176	3.525	7.3236	3.525	5.0073		3.525	-1.2581	3.525	0.11093	3.525	-1.4528
1.55	4.125	8.1459		1.55	4.125	-0.35144		1.55	4.125	11.229		1.55	4.125	-1.956		1.55	4.125	5.5573		1.55	4.125	-1.8633			3.825	10.732	3.825	7.7411	3.825	5.2818		3.825	-1.6077	3.825	-0.13484	3.825	-1.665
1.59	4.425	8.5363		1.59	4.425	-0.60431		1.59	4.425	11.728		1.59	4.425	-2.3197		1.59	4.425	5.8781		1.59	4.425	-2.0749			4.125	11.229	4.125	8.1459	4.125	5.5573		4.125	-1.956	4.125	-0.35144	4.125	-1.8633
1.63	4.725	8.9275		1.63	4.725	-0.85101		1.63	4.725	12.187		1.63	4.725	-2.7128		1.63	4.725	6.1927		1.63	4.725	-2.2742			4.425	11.728	4.425	8.5363	4.425	5.8781		4.425	-2.3197	4.425	-0.60431	4.425	-2.0749
1.67	5.025	9.2926		1.67	5.025	-1.0843		1.67	5.025	12.635		1.65	4.875	-2.8971		1.67	5.025	6.4935		1.67	5.025	-2.4948			4.725	12.187	4.725	8.9275	4.725	6.1927		4.725	-2.7128	4.725	-0.85101	4.725	-2.2742
1.71	5.325	9.6519		1.71	5.325	-1.4268		1.71	5.325	13.052		1.67	5.025	-3.1365		1.71	5.325	6.7847		1.71	5.325	-2.6962			5.025	12.635	5.025	9.2926	5.025	6.4935		4.875	-2.8971	5.025	-1.0843	5.025	-2.4948
1.75	5.625	9.9968		1.75	5.625	-1.7587		1.75	5.625	13.449		1.7	5.25	-3.5061		1.75	5.625	7.0645		1.75	5.625	-2.9218			5.325	13.052	5.325	9.6519	5.325	6.7847		5.025	-3.1365	5.325	-1.4268	5.325	-2.6962
1.79	5.925	10.323		1.79	5.925	-2.072		1.79	5.925	13.844		1.74	5.55	-4.0752		1.79	5.925	7.3326		1.79	5.925	-3.1303			5.625	13.449	5.625	9.9968	5.625	7.0645		5.25	-3.5061	5.625	-1.7587	5.625	-2.9218
1.83	6.225	10.647		1.83	6.225	-2.3855		1.83	6.225	14.217		1.78	5.85	-4.5387		1.83	6.225	7.5919		1.83	6.225	-3.3723			5.925	13.844	5.925	10.323	5.925	7.3326		5.55	-4.0752	5.925	-2.072	5.925	-3.1303
1.87	6.525	10.959		1.87	6.525	-2.687		1.87	6.525	14.578		1.82	6.15	-4.7906		1.87	6.525	7.8429		1.87	6.525	-3.5867			6.225	14.217	6.225	10.647	6.225	7.5919		5.85	-4.5387	6.225	-2.3855	6.225	-3.3723
1.91	6.825	11.274		1.91	6.825	-2.9681		1.91	6.825	14.921		1.86	6.45	-5.201		1.91	6.825	8.0872		1.91	6.825	-3.8243			6.525	14.578	6.525	10.959	6.525	7.8429		6.15	-4.7906	6.525	-2.687	6.525	-3.5867
1.95	7.125	11.574		1.95	7.125	-3.2099		1.95	7.125	15.25		1.9	6.75	-5.607		1.95	7.125	8.3231		1.95	7.125	-4.0285			6.825	14.921	6.825	11.274	6.825	8.0872		6.45	-5.201	6.825	-2.9681	6.825	-3.8243
1.975	7.3125	11.75		1.975	7.3125	-3.3534		1.975	7.3125	15.442		1.94	7.05	-5.9823		1.975	7.3125	8.4668		1.975	7.3125	-4.1663			7.125	15.25	7.125	11.574	7.125	8.3231		6.75	-5.607	7.125	-3.2099	7.125	-4.0285
2	7.5	11.936		2	7.5	-3.5141		2	7.5	15.629		1.98	7.35	-6.3128		2	7.5	8.6089		2	7.5	-4.2983			7.3125	15.442	7.3125	11.75	7.3125	8.4668		7.05	-5.9823	7.3125	-3.3534	7.3125	-4.1663
												2	7.5	-6.4538											7.5	15.629	7.5	11.936	7.5	8.6089		7.35	-6.3128	7.5	-3.5141	7.5	-4.2983
																																7.5	-6.4538

## Sheet: NP ROM
AP								NP								RP									Combination load - Flexion									Combination load - Extension
Combination load								Combination load								Combination load									Non fusion		cage 0		cage 4		cage 8			Non fusion		cage 0		cage 4		cage 8
Flexion				Extension				Flexion				Extension				Flexion				Extension					moment	ROM	moment	ROM	moment	ROM	moment	ROM		moment	ROM	moment	ROM	moment	ROM	moment	ROM
time	moment	ROM		time	moment	ROM		time	moment	ROM		time	moment	ROM		time	moment	ROM		time	moment	ROM			0	0	0	0	0	0	0	0		0	0	0	0	0	0	0	0
0.02	5.6	0.10846		0.02	5.6	0.10888		0.02	5.6	0.13237		0.02	5.6	0.13312		0.02	5.6	0.050591		0.02	5.6	0.050737			5.6	0.13101	19.6	0.46439	5.6	0.13323	5.6	0.13237		5.6	0.13101	19.6	0.46439	5.6	0.13323	5.6	0.13312
0.04	11.2	0.21317		0.04	11.2	0.21473		0.04	11.2	0.25898		0.04	11.2	0.26197		0.04	11.2	0.099199		0.04	11.2	0.099754			11.2	0.25853	30.8	0.70583	11.2	0.26221	11.2	0.25898		11.2	0.25853	30.8	0.70583	11.2	0.26221	11.2	0.26197
0.07	19.6	0.36475		0.07	19.6	0.36933		0.07	19.6	0.4406		0.07	19.6	0.44913		0.07	19.6	0.16935		0.07	19.6	0.17097			19.6	0.44468	42	0.88163	19.6	0.44953	19.6	0.4406		19.6	0.44468	42	0.88163	19.6	0.44953	19.6	0.44913
0.11	30.8	0.55639		0.11	30.8	0.56699		0.11	30.8	0.66898		0.11	30.8	0.68824		0.11	30.8	0.25891		0.11	30.8	0.26267			30.8	0.67936	64.4	1.1352	30.8	0.68824	30.8	0.66898		30.8	0.67936	64.4	1.1352	30.8	0.68824	30.8	0.68824
0.15	42	0.7333		0.15	42	0.75001		0.15	42	0.8716		0.15	42	0.901		0.15	42	0.34385		0.15	42	0.35043			42	0.89498	75.6	1.2468	42	0.90096	42	0.8716		42	0.89498	75.6	1.2468	42	0.90096	42	0.901
0.19	53.2	0.88822		0.19	53.2	0.91092		0.19	53.2	1.0437		0.19	53.2	1.0857		0.19	53.2	0.42347		0.19	53.2	0.43327			53.2	1.0889	86.8	1.351	53.2	1.0851	53.2	1.0437		53.2	1.0889	86.8	1.351	53.2	1.0851	53.2	1.0857
0.23	64.4	1.0287		0.23	64.4	1.06		0.23	64.4	1.194		0.23	64.4	1.2419		0.23	64.4	0.49198		0.23	64.4	0.50394			64.4	1.2208	98	1.4494	64.4	1.2407	64.4	1.194		64.4	1.2208	98	1.4494	64.4	1.2407	64.4	1.2419
0.27	75.6	1.1634		0.27	75.6	1.2025		0.27	75.6	1.3077		0.27	75.6	1.369		0.27	75.6	0.54946		0.27	75.6	0.56441			75.6	1.3253	120.4	1.6264	75.6	1.3674	75.6	1.3077		75.6	1.3253	120.4	1.6264	75.6	1.3674	75.6	1.369
0.31	86.8	1.2916		0.31	86.8	1.3392		0.31	86.8	1.4159		0.31	86.8	1.4862		0.31	86.8	0.60229		0.31	86.8	0.61993			86.8	1.4133	131.6	1.7013	86.8	1.4843	86.8	1.4159		86.8	1.4133	131.6	1.7013	86.8	1.4843	86.8	1.4862
0.35	98	1.4041		0.35	98	1.4547		0.35	98	1.5154		0.35	98	1.5972		0.35	98	0.6515		0.35	98	0.67216			98	1.4795	142.8	1.7577	98	1.595	98	1.5154		98	1.4795	142.8	1.7577	98	1.595	98	1.5972
0.39	109.2	1.5063		0.39	109.2	1.5646		0.39	109.2	1.6089		0.39	109.2	1.7021		0.39	109.2	0.69784		0.39	109.2	0.72164			109.2	1.54	154	1.8089	109.2	1.6994	109.2	1.6089		109.2	1.54	154	1.8089	109.2	1.6994	109.2	1.7021
0.43	120.4	1.6048		0.43	120.4	1.6703		0.43	120.4	1.6972		0.43	120.4	1.8023		0.43	120.4	0.74203		0.43	120.4	0.76915			120.4	1.5973	176.4	1.9096	120.4	1.7991	120.4	1.6972		120.4	1.5973	176.4	1.9096	120.4	1.7991	120.4	1.8023
0.47	131.6	1.699		0.47	131.6	1.7725		0.47	131.6	1.7809		0.47	131.6	1.8978		0.47	131.6	0.78452		0.47	131.6	0.81489			131.6	1.652	187.6	1.9538	131.6	1.8942	131.6	1.7809		131.6	1.652	187.6	1.9538	131.6	1.8942	131.6	1.8978
0.51	142.8	1.7899		0.51	142.8	1.8714		0.51	142.8	1.8605		0.51	142.8	1.9896		0.51	142.8	0.82521		0.51	142.8	0.85909			142.8	1.7048	198.8	2.0042	142.8	1.9855	142.8	1.8605		142.8	1.7048	198.8	2.0042	142.8	1.9855	142.8	1.9896
0.55	154	1.8778		0.55	154	1.9675		0.55	154	1.9365		0.55	154	2.0735		0.55	154	0.86441		0.55	154	0.90186			154	1.7558	210	2.0486	154	2.0732	154	1.9365		154	1.7558	210	2.0486	154	2.0732	154	2.0735
0.59	165.2	1.9631		0.59	165.2	2.061		0.59	165.2	2.0093		0.59	165.2	2.1625		0.59	165.2	0.9023		0.59	165.2	0.94341			165.2	1.8055	232.4	2.1389	165.2	2.1534	165.2	2.0093		165.2	1.8055	232.4	2.1389	165.2	2.1534	165.2	2.1625
0.63	176.4	2.046		0.63	176.4	2.152		0.63	176.4	2.0791		0.63	176.4	2.24		0.63	176.4	0.93904		0.63	176.4	0.98383			176.4	1.854	243.6	2.1819	176.4	2.2392	176.4	2.0791		176.4	1.854	243.6	2.1819	176.4	2.2392	176.4	2.24
0.67	187.6	2.1266		0.67	187.6	2.2407		0.67	187.6	2.1463		0.67	187.6	2.3214		0.67	187.6	0.97472		0.67	187.6	1.0233			187.6	1.9016	254.8	2.2236	187.6	2.3122	187.6	2.1463		187.6	1.9016	254.8	2.2236	187.6	2.3122	187.6	2.3214
0.71	198.8	2.205		0.71	198.8	2.3273		0.71	198.8	2.2089		0.71	198.8	2.3906		0.71	198.8	1.0094		0.71	198.8	1.0619			198.8	1.9483	266	2.2649	198.8	2.3829	198.8	2.2089		198.8	1.9483	266	2.2649	198.8	2.3829	198.8	2.3906
0.75	210	2.2815		0.75	210	2.4118		0.75	210	2.268		0.75	210	2.4596		0.75	210	1.0433		0.75	210	1.0997			210	1.9942	280	2.3101	210	2.4536	210	2.268		210	1.9942	280	2.3101	210	2.4536	210	2.4596
0.79	221.2	2.3561		0.79	221.2	2.4945		0.79	221.2	2.325		0.79	221.2	2.5284		0.79	221.2	1.0763		0.79	221.2	1.1367			221.2	2.0391	0	2.3101	221.2	2.522	221.2	2.325		221.2	2.0391	0	2.3101	221.2	2.522	221.2	2.5284
0.83	232.4	2.429		0.83	232.4	2.5754		0.83	232.4	2.3803		0.83	232.4	2.5936		0.83	232.4	1.1087		0.83	232.4	1.1717			232.4	2.0805	0.525	2.989	232.4	2.5868	232.4	2.3803		232.4	2.0805	0.525	1.7243	232.4	2.5868	232.4	2.5936
0.87	243.6	2.5003		0.87	243.6	2.6545		0.87	243.6	2.4331		0.87	243.6	2.6523		0.87	243.6	1.1374		0.87	243.6	1.2042			243.6	2.1239	0.825	3.4916	243.6	2.6451	243.6	2.4331		243.6	2.1239	0.825	1.3878	243.6	2.6451	243.6	2.6523
0.91	254.8	2.5701		0.91	254.8	2.732		0.91	254.8	2.4812		0.91	254.8	2.7068		0.91	254.8	1.165		0.91	254.8	1.2342			254.8	2.1696	1.125	4.0266	254.8	2.702	254.8	2.4812		254.8	2.1696	1.125	1.0679	254.8	2.702	254.8	2.7068
0.95	266	2.6384		0.95	266	2.8046		0.95	266	2.5249		0.95	266	2.7543		0.95	266	1.1913		0.95	266	1.2644			266	2.2092	1.725	5.0565	266	2.7412	266	2.5249		266	2.2092	1.725	0.47262	266	2.7412	266	2.7543
0.975	273	2.6802		0.975	273	2.8517		0.975	273	2.5438		0.975	273	2.7791		0.975	273	1.2075		0.975	273	1.283			273	2.2385	2.025	5.656	273	2.7714	273	2.5438		273	2.2385	2.025	0.1881	273	2.7714	273	2.7791
1	280	2.7216		1	280	2.8975		1	280	2.5668		1	280	2.802		1	280	1.2244		1	280	1.3019			280	2.2657	2.325	6.2295	280	2.8067	280	2.5668		280	2.2657	2.325	-0.093612	280	2.8067	280	2.802
1.02	0.15	2.8451		1.02	0.15	2.7719		1.02	0.15	2.735		1.02	0.15	2.6317		1.02	0.15	1.353		1.02	0.15	1.1709			0	2.2657	2.625	6.789	0	2.8067	0	2.5668		0	2.2657	2.625	-0.3768	0	2.8067	0	2.802
1.04	0.3	2.9669		1.04	0.3	2.6484		1.04	0.3	2.9703		1.04	0.3	2.4552		1.04	0.3	1.489		1.04	0.3	1.0409			0.15	2.5021	3.225	7.8327	0.15	3.0028	0.15	2.735		0.525	1.4832	3.225	-0.95684	0.15	2.6317	0.15	2.6317
1.07	0.525	3.2738		1.07	0.525	2.4585		1.07	0.525	3.3324		1.07	0.525	2.1878		1.07	0.525	1.6928		1.07	0.525	0.84817			0.3	2.7351	3.525	8.328	0.3	3.2334	0.3	2.9703		0.825	1.0905	3.525	-1.2651	0.3	2.46	0.3	2.4552
1.11	0.825	3.6661		1.11	0.825	2.1961		1.11	0.825	3.9829		1.11	0.825	1.7896		1.11	0.825	1.9855		1.11	0.825	0.59352			0.525	3.0916	3.825	8.7925	0.525	3.6992	0.525	3.3324		1.125	0.74003	3.825	-1.593	0.525	2.1741	0.525	2.1878
1.15	1.125	4.0083		1.15	1.125	1.9687		1.15	1.125	4.5953		1.15	1.125	1.4416		1.15	1.125	2.3915		1.15	1.125	0.33762			0.75	3.4788	4.125	9.2526	0.75	4.3038	0.825	3.9829		1.725	0.074994	4.125	-2.0219	0.825	1.8167	0.825	1.7896
1.19	1.425	4.3552		1.19	1.425	1.738		1.19	1.425	5.2473		1.19	1.425	1.0576		1.19	1.425	2.7525		1.19	1.425	0.099735			1.05	3.967	4.725	10.119	1.05	4.98	1.125	4.5953		2.025	-0.2409	4.725	-2.5953	1.125	1.4322	1.125	1.4416
1.23	1.725	4.8		1.23	1.725	1.5058		1.23	1.725	6.0124		1.23	1.725	0.73591		1.23	1.725	3.0718		1.23	1.725	-0.13445			1.35	4.4658	5.025	10.522	1.35	5.8461	1.425	5.2473		2.325	-0.55034	5.025	-2.9	1.425	1.1009	1.425	1.0576
1.27	2.025	5.1763		1.27	2.025	1.27		1.27	2.025	6.7757		1.27	2.025	0.37227		1.27	2.025	3.369		1.27	2.025	-0.36975			1.65	5.0555	5.325	10.913	1.65	6.8735	1.725	6.0124		2.625	-0.85612	5.325	-3.101	1.725	0.73488	1.725	0.73591
1.31	2.325	5.5597		1.31	2.325	1.0377		1.31	2.325	7.5519		1.31	2.325	0.070317		1.31	2.325	3.7431		1.31	2.325	-0.59417			1.95	5.6769	5.625	11.291	1.95	7.7984	2.025	6.7757		3.225	-1.4504	5.625	-3.5042	2.025	0.42598	2.025	0.37227
1.35	2.625	5.958		1.35	2.625	0.80084		1.35	2.625	8.3128		1.35	2.625	-0.27972		1.35	2.625	4.0875		1.35	2.625	-0.81638			2.25	6.2846	6.225	12.009	2.25	8.6585	2.325	7.5519		3.525	-1.7453	6.225	-4.2248	2.325	0.076601	2.325	0.070317
1.39	2.925	6.4439		1.39	2.925	0.57304		1.39	2.925	8.9718		1.39	2.925	-0.60191		1.39	2.925	4.4136		1.39	2.925	-1.0408			2.55	6.9295	6.525	12.345	2.55	9.3664	2.625	8.3128		3.825	-2.0377	6.525	-4.5443	2.625	-0.21739	2.625	-0.27972
1.43	3.225	6.8989		1.43	3.225	0.32988		1.43	3.225	9.5958		1.43	3.225	-0.89935		1.43	3.225	4.7171		1.43	3.225	-1.2467			2.85	7.5721	6.825	12.68	2.85	10.061	2.925	8.9718		4.125	-2.3376	6.825	-4.8436	2.925	-0.56007	2.925	-0.60191
1.47	3.525	7.3236		1.47	3.525	0.11093		1.47	3.525	10.176		1.47	3.525	-1.2581		1.47	3.525	5.0073		1.47	3.525	-1.4528			3.15	8.1899	7.125	13.005	3.15	10.655	3.225	9.5958		4.725	-2.98	7.125	-5.1217	3.225	-0.88681	3.225	-0.89935
1.51	3.825	7.7411		1.51	3.825	-0.13484		1.51	3.825	10.732		1.51	3.825	-1.6077		1.51	3.825	5.2818		1.51	3.825	-1.665			3.45	8.8428	7.5	13.388	3.45	11.18	3.525	10.176		5.025	-3.3202	7.5	-5.443	3.525	-1.1783	3.525	-1.2581
1.55	4.125	8.1459		1.55	4.125	-0.35144		1.55	4.125	11.229		1.55	4.125	-1.956		1.55	4.125	5.5573		1.55	4.125	-1.8633			3.75	9.5081			3.75	11.784	3.825	10.732		5.325	-3.6823			3.825	-1.5511	3.825	-1.6077
1.59	4.425	8.5363		1.59	4.425	-0.60431		1.59	4.425	11.728		1.59	4.425	-2.3197		1.59	4.425	5.8781		1.59	4.425	-2.0749			4.05	10.136			4.05	12.297	4.125	11.229		5.625	-4.076			4.125	-1.8903	4.125	-1.956
1.63	4.725	8.9275		1.63	4.725	-0.85101		1.63	4.725	12.187		1.63	4.725	-2.7128		1.63	4.725	6.1927		1.63	4.725	-2.2742			4.35	10.743			4.35	12.737	4.425	11.728		6.225	-5.0218			4.425	-2.2435	4.425	-2.3197
1.67	5.025	9.2926		1.67	5.025	-1.0843		1.67	5.025	12.635		1.65	4.875	-2.8971		1.67	5.025	6.4935		1.67	5.025	-2.4948			4.65	11.331			4.65	13.221	4.725	12.187		6.525	-5.5012			4.725	-2.6139	4.725	-2.7128
1.71	5.325	9.6519		1.71	5.325	-1.4268		1.71	5.325	13.052		1.67	5.025	-3.1365		1.71	5.325	6.7847		1.71	5.325	-2.6962			4.95	11.896			4.95	13.661	5.025	12.635		6.825	-5.9221			5.025	-2.9772	4.875	-2.8971
1.75	5.625	9.9968		1.75	5.625	-1.7587		1.75	5.625	13.449		1.7	5.25	-3.5061		1.75	5.625	7.0645		1.75	5.625	-2.9218			5.25	12.45			5.25	14.044	5.325	13.052		7.125	-6.2993			5.325	-3.5684	5.025	-3.1365
1.79	5.925	10.323		1.79	5.925	-2.072		1.79	5.925	13.844		1.74	5.55	-4.0752		1.79	5.925	7.3326		1.79	5.925	-3.1303			5.55	12.987			5.55	14.476	5.625	13.449		7.5	-6.7415			5.625	-4.0571	5.25	-3.5061
1.83	6.225	10.647		1.83	6.225	-2.3855		1.83	6.225	14.217		1.78	5.85	-4.5387		1.83	6.225	7.5919		1.83	6.225	-3.3723			5.85	13.508			5.85	14.813	5.925	13.844						5.925	-4.5168	5.55	-4.0752
1.87	6.525	10.959		1.87	6.525	-2.687		1.87	6.525	14.578		1.82	6.15	-4.7906		1.87	6.525	7.8429		1.87	6.525	-3.5867			6.15	14.015			6.15	15.187	6.225	14.217						6.225	-4.8336	5.85	-4.5387
1.91	6.825	11.274		1.91	6.825	-2.9681		1.91	6.825	14.921		1.86	6.45	-5.201		1.91	6.825	8.0872		1.91	6.825	-3.8243			6.45	14.506			6.45	15.533	6.525	14.578						6.525	-5.2569	6.15	-4.7906
1.95	7.125	11.574		1.95	7.125	-3.2099		1.95	7.125	15.25		1.9	6.75	-5.607		1.95	7.125	8.3231		1.95	7.125	-4.0285			6.75	14.983			6.75	15.841	6.825	14.921						6.825	-5.6507	6.45	-5.201
1.975	7.3125	11.75		1.975	7.3125	-3.3534		1.975	7.3125	15.442		1.94	7.05	-5.9823		1.975	7.3125	8.4668		1.975	7.3125	-4.1663			7.05	15.447			7.05	16.183	7.125	15.25						7.125	-6.025	6.75	-5.607
2	7.5	11.936		2	7.5	-3.5141		2	7.5	15.629		1.98	7.35	-6.3128		2	7.5	8.6089		2	7.5	-4.2983			7.35	15.9			7.35	16.471	7.3125	15.442						7.3125	-6.2248	7.05	-5.9823
												2	7.5	-6.4538											7.5	16.119			7.5	16.645	7.5	15.629						7.5	-6.4094	7.35	-6.3128
																																								7.5	-6.4538
		Pure moment - Flexion							Pure moment - Extension
		NP		AP		RP			NP		AP		RP
		moment	ROM	moment	ROM	moment	ROM		moment	ROM	moment	ROM	moment	ROM
	non	7.5	20.457	7.5	12.785	7.5	10.846		7.5	-9.0327	7.5	-6.0004	7.5	-5.8747
	0	7.5	13.771	7.5	10.267	7.5	8.4251		7.5	-7.0584	7.5	-4.8517	7.5	-4.5192
	4	7.5	16.413	7.5	10.421	7.5	8.4487		7.5	-8.3832	7.5	-5.0489	7.5	-4.5211
	8	7.5	16.397	7.5	13.282	7.5	9.8915		7.5	-8.4027	7.5	-5.6786	7.5	-5.5649
			16.7595		11.6887		9.40282			-8.21925		-5.3949		-5.11998
					0.30256		0.438956					0.343626		0.377075

[truncated: 5 more sheets: AP ROM, RP ROM, Pure_NP, Pure_AP, Lumbar Lordosis]
