# Supplementary material for: Spinal stability analysis of lumbar interbody fusion according to pelvic type and cage angle based on simplified spinal model with various pelvic indices
Source: Front Bioeng Biotechnol. 2022 Oct 7;10:1002276. doi: 10.3389/fbioe.2022.1002276 (PMC9585289; doi:10.3389/fbioe.2022.1002276)
Supplement: Supplementary file 2 [file Table1.XLSX]

## Sheet: Sheet1
Pelvis type	Figure	Age	Sex	C7 SVA	Pelvic incidence	Lumbar lordosis	Sacral slope	Pelvic tilt	SS/PI	M(PI-LL)	L1 Incidence	Thoracic kyphosis	T1 Incidence	T1 slope	C2-C7 lordosis	C2 slope	M(TS-CL)	C1 slope	C0-C2 lordosis	C0 slope	C0-C7 lordosis	C27SVA	ChinBrowVerticalAxis	C2-Pelvic tilt angle	C2 Incidence	C1 Incidence	ODHA	cSSA	SSA	TPA	C0I
Anteverted pelvis	6-A	45	0	25.6	56.2	-63.5	50.7	5.5	0.902135	-7.3	-8.6	44.1	35.6	30.4	-22.8	6.6	7.6	-14.4	-29	-22.4	-51.8	32.8	3.7	4.2	11.6	-9.2	0.9	47.8	132.2	5.5	-16.9
Neutral pelvis	6-B	30	0	8.6	54.9	-56.4	43	11.9	0.783242	-1.5	-2.5	42.5	38.9	27.3	-21.1	6.9	6.2	-10.6	-20.8	-13.9	-41.9	22.2	0.2	10.5	19.2	1.4	-1.3	45.2	134.8	8.1	-2
Retroverted pelvis	6-C	57	0	60.9	59.1	-43.1	33.5	25.6	0.566836	16	16.1	35.5	51.7	26.3	-28.9	2.6	-2.6	-16.6	-12.2	-9.6	-41.1	12.8	-2	20	22.7	10	-0.5	64.6	115.4	24.1	16
